# Supplementary material for: Genetic disease risks of under-represented founder populations in New York City
Source: PLoS Genet. 2025 Jun 24;21(6):e1011755. doi: 10.1371/journal.pgen.1011755 (PMC12208467; doi:10.1371/journal.pgen.1011755)
Supplement: S4 Fig — (ZIP) [file pgen.1011755.s004.zip]

Archive with 2 entries (2 files):
- S4_Fig.tif
- __MACOSX/._S4_Fig.tif
