# Supplementary material for: Genetic disease risks of under-represented founder populations in New York City
Source: PLoS Genet. 2025 Jun 24;21(6):e1011755. doi: 10.1371/journal.pgen.1011755 (PMC12208467; doi:10.1371/journal.pgen.1011755)
Supplement: S1 Table — (XLSX) [file pgen.1011755.s005.xlsx]

## Sheet: TableS1
S1 Table. ancestry background assignment to IBD groups
IBD group	n (n with WGS)	Closest genomic reference population	Identity based on prior publication on founder variant (PMID)	IBD clusters[IBD score]
				BioMe*	AoU
Puerto Rican	4276 (3808)	PUR		Puerto Rican [0.618]	Group5[0.576]
European (Ashkenazi Jewish )	2895 (2396)	TSI		European (Ashkenazi Jewish )[1.19]	Group4[1.17]
Mexican/South American	1627 (1336)	MXL		Mexican/South American [0.369]	Group2[0.403]
African	5446 (4724)	ASW, ACB		African 1[0.0791], African 2 [0.0245]	Group1[0.0252], Group7[0.0784], Group11[0.109]
European (non-Ashkenazi Jewish )	3429 (2834)	CEU, GBR		European (non-Ashkenazi Jewish ) [0.0666 ]	Group6[0.0485], Group13[0.0802]
Dominican	4569 (3462)	ASW		Dominican [0.228]	Group3[0.233]
Filipino/Pacific Islanders	70 (70)	KHV	Filipino (30113565)	Filipino/Pacific Islanders [0.285]
South_Asian	45 (39)	Sindhi		South_Asian [0.504]	Group14[0.401]
Han Chinese/East Asian	607 (441)	Han		Han Chinese/East Asian[0.100 ]	Group8[0.101]
Garifuna	117 (102)	ASW		Garifuna [2.12]	Group9[0.954]
Albanian/Southeast European	92 (81)	TSI		Albanian/Southeast European[0.168]	Group10[0.129]
Cuban/Spanish	27 (27)	IBS		Cuban/Spanish[0.0891]
Roma/Southeast European	20 (19)	Pathan		Roma/Southeast European[2.19]
Other Jewish/South European	25 (25)	Palestinian	Bukharian Jewish(35314883)	Other Jewish/South European[0.932]
Italian	20 (20)	TSI		Italian[0.0928]
Lebanese†	21 (<20)	TSI			Group12[0.159]
† removed from further analysis following All of Us Data and Statistics Dissemination Policy
* Groups were named based on self-identified information personally provided from BioMe and FST values with reference
Closest reference population is written in bold if the FST values between the IBD group and the reference population is less than 0.001.
IBD scores relative to FIN are shown in brackets following the name of each IBD cluster.
