# Supplementary material for: Genetic disease risks of under-represented founder populations in New York City
Source: PLoS Genet. 2025 Jun 24;21(6):e1011755. doi: 10.1371/journal.pgen.1011755 (PMC12208467; doi:10.1371/journal.pgen.1011755)
Supplement: S2 Table — (XLSX) [file pgen.1011755.s006.xlsx]

## Sheet: TableS2
S2 Table. All candidate founder P/LP variants in the seven founder populations in NYC
Gene	ClinVar accession	HGVS description	ClinVar star rating	Frequency in IBD group	Frequency in all other individuals	p value for cluster enrichment	gnomAD frequency	Significant following Bonferroni correction?	IBD group	Total number of genotyped alleles in the IBD group	OMIM identifier (from ClinVar)
ABCA4	1040597	NM_000350.3(ABCA4):c.5324T>A (p.Ile1775Asn)	1	0.0007485	2.53e-05	0.0114861	6.57e-06	no	Mexican/South American	2672	Not described
ABCA4	236100	NM_000350.3(ABCA4):c.3292C>T (p.Arg1098Cys)	2	0.00336826	7.58e-05	2.95e-09	6.57e-05	yes	Mexican/South American	2672	153800, 248200
ABCA4	7898	NM_000350.3(ABCA4):c.634C>T (p.Arg212Cys)	2	0.0007485	5.05e-05	0.0220098	7.23e-05	no	Mexican/South American	2672	153800, 248200, 601718, 604116
ABCA4	99330	NM_000350.3(ABCA4):c.4918C>T (p.Arg1640Trp)	2	0.0007485	2.53e-05	0.0114861	2.63e-05	no	Mexican/South American	2672	153800, 248200, 601718, 604116
ABCC6	433241	NM_001171.6(ABCC6):c.1703T>C (p.Phe568Ser)	1	0.0007485	2.53e-05	0.0114882	0.000341678	no	Mexican/South American	2672	264800
ABCC8	1338569	NM_000352.6(ABCC8):c.4225A>G (p.Ile1409Val)	1	0.0007485	0	0.00399709	1.31e-05	no	Mexican/South American	2672	Not described
ABCG8	499930	NM_022437.3(ABCG8):c.1608G>A (p.Trp536Ter)	2	0.00112275	2.53e-05	0.00096243	1.97e-05	no	Mexican/South American	2672	210250
ACAD9	242461	NM_014049.5(ACAD9):c.1552C>T (p.Arg518Cys)	1	0.0007485	7.58e-05	0.0351547	0.000144497	no	Mexican/South American	2672	611126, 611126
ACADM	198025	NM_000016.6(ACADM):c.443G>A (p.Arg148Lys)	2	0.00149701	0	1.6e-05	2.63e-05	no	Mexican/South American	2672	201450
ACSF3	31139	NM_001243279.3(ACSF3):c.1073C>T (p.Thr358Ile)	1	0.0007485	0	0.00399709	Not annotated	no	Mexican/South American	2672	614265
ALG12	242854	NM_024105.4(ALG12):c.1001del (p.Asn334fs)	2	0.0007485	0	0.00399747	2.63e-05	no	Mexican/South American	2672	607143
ATP7B	552796	NM_000053.4(ATP7B):c.3G>A (p.Met1Ile)	1	0.0007485	0	0.00399709	9.19e-05	no	Mexican/South American	2672	277900
B4GALNT1	60526	NM_001478.5(B4GALNT1):c.358C>T (p.Gln120Ter)	1	0.0007485	0	0.00399709	Not annotated	no	Mexican/South American	2672	609195
BNC2	624566	NM_017637.6(BNC2):c.2636+499C>T	none	0.00112275	2.53e-05	0.00096243	4.6e-05	no	Mexican/South American	2672	618612
BPGM	12091	NM_001724.5(BPGM):c.268C>T (p.Arg90Cys)	1	0.0007485	0	0.00399709	Not annotated	no	Mexican/South American	2672	222800
C6	1490099	NM_000065.5(C6):c.2291-1G>A	1	0.0007485	0	0.00399709	Not annotated	no	Mexican/South American	2672	Not described
CENPE	157497	NM_001813.3(CENPE):c.2797G>A (p.Asp933Asn)	2	0.00074906	7.58e-05	0.035118	0.000151475	no	Mexican/South American	2670	616051
CENPJ	620160	NM_018451.5(CENPJ):c.634G>T (p.Glu212Ter)	2	0.0007485	0	0.00399709	9.86e-05	no	Mexican/South American	2672	608393
CEP55	437875	NM_018131.5(CEP55):c.256C>T (p.Arg86Ter)	2	0.0007485	5.05e-05	0.0220098	0.000170983	no	Mexican/South American	2672	236500, 236500
CEP57	30691	NM_014679.5(CEP57):c.915_925dup (p.Leu309fs)	2	0.0007485	5.05e-05	0.0220098	1.97e-05	no	Mexican/South American	2672	257300, 614114
CFTR	53190	NM_000492.4(CFTR):c.1116+1G>A	3	0.0007485	0	0.00399709	6.57e-06	no	Mexican/South American	2672	219700, 277180
CFTR	7111	NM_000492.4(CFTR):c.1364C>A (p.Ala455Glu)	4	0.00150602	5.08e-05	0.000214792	7.99e-05	no	Mexican/South American	2656	167800, 211400, 219700, 277180
CLDN19	1361	NM_148960.3(CLDN19):c.59G>A (p.Gly20Asp)	2	0.0007485	5.05e-05	0.0220098	3.29e-05	no	Mexican/South American	2672	248190
CNGA3	867037	NM_001298.3(CNGA3):c.1981C>A (p.Arg661Ser)	2	0.00299401	2.53e-05	2.15e-09	0.000118279	yes	Mexican/South American	2672	Not described
CNGB3	635822	NM_019098.5(CNGB3):c.1663-1205G>A	2	0.0007485	5.05e-05	0.0220098	1.97e-05	no	Mexican/South American	2672	262300
COG5	1457759	NM_006348.5(COG5):c.613C>T (p.Arg205Ter)	2	0.0007485	7.58e-05	0.0351578	3.3e-05	no	Mexican/South American	2672	613612
COL7A1	372346	NM_000094.4(COL7A1):c.6781C>T (p.Arg2261Ter)	2	0.0007485	0	0.00399747	6.58e-06	no	Mexican/South American	2672	226600
CYP4V2	39254	NM_207352.4(CYP4V2):c.1199G>A (p.Arg400His)	2	0.0007485	5.05e-05	0.0220098	2.63e-05	no	Mexican/South American	2672	210370
DHCR7	93724	NM_001360.3(DHCR7):c.841G>A (p.Val281Met)	2	0.00112275	5.05e-05	0.00229246	6.57e-06	no	Mexican/South American	2672	270400
DNAH5	65636	NM_001369.3(DNAH5):c.10815del (p.Pro3606fs)	2	0.0007485	5.05e-05	0.0220098	0.000190641	no	Mexican/South American	2672	608644
DOCK6	522048	NM_020812.4(DOCK6):c.4480G>T (p.Glu1494Ter)	2	0.0007485	2.53e-05	0.0114861	6.57e-05	no	Mexican/South American	2672	614219
DPYD	370660	NM_000110.4(DPYD):c.208C>T (p.Arg70Ter)	2	0.0007485	2.53e-05	0.0114872	2.63e-05	no	Mexican/South American	2672	274270
DST	1074277	NM_001723.7(DST):c.4477del (p.Ala1493fs)	1	0.00074906	2.53e-05	0.0114704	1.31e-05	no	Mexican/South American	2670	614653, 615425
EMC1	445564	NM_015047.3(EMC1):c.287-1G>A	2	0.0007485	2.53e-05	0.0114861	1.97e-05	no	Mexican/South American	2672	Not described
ERCC1	1322828	NM_001983.4(ERCC1):c.121C>T (p.Arg41Ter)	2	0.00075075	0	0.00398827	2.59e-05	no	Mexican/South American	2664	610758
EXTL3	417794	NM_001440.4(EXTL3):c.1382C>T (p.Pro461Leu)	none	0.0007485	0	0.00399709	2.63e-05	no	Mexican/South American	2672	617425
EYS	813182	NM_001142800.2(EYS):c.749-1G>C	2	0.0007485	7.58e-05	0.0351672	1.32e-05	no	Mexican/South American	2672	268000, 602772
F11	188727	NM_000128.4(F11):c.1075del (p.Ile359fs)	2	0.0007485	0	0.00399747	Not annotated	no	Mexican/South American	2672	612416
F5	644	NM_000130.5(F5):c.1001G>C (p.Arg334Thr)	none	0.00112275	2.53e-05	0.00096243	7.89e-05	no	Mexican/South American	2672	188055
F8	1684385	NM_000132.4(F8):c.248C>G (p.Pro83Arg)	1	0.0007485	5.06e-05	0.0220477	Not annotated	no	Mexican/South American	2672	306700
FLG	1712871	NM_002016.2(FLG):c.441_442del (p.Gly149fs)	1	0.0007485	0	0.00399747	1.97e-05	no	Mexican/South American	2672	Not described
G6PC1	11997	NM_000151.4(G6PC1):c.379_380dup (p.Tyr128fs)	2	0.0007485	0	0.00399709	1.97e-05	no	Mexican/South American	2672	232200
GALNTL5	996331	NM_145292.4(GALNTL5):c.153dup (p.Val52fs)	none	0.0007485	2.53e-05	0.0114861	6.58e-06	no	Mexican/South American	2672	Not described
GAMT	810628	NM_000156.6(GAMT):c.491del (p.Gly164fs)	3	0.0007485	2.53e-05	0.0114861	3.94e-05	no	Mexican/South American	2672	612736
GDAP1	4193	NM_018972.4(GDAP1):c.487C>T (p.Gln163Ter)	2	0.00074906	7.58e-05	0.0351211	0.000151282	no	Mexican/South American	2670	214400, 607706, 607831, 608340
GEMIN5	1328172	NM_015465.5(GEMIN5):c.2962A>T (p.Ile988Phe)	2	0.0007485	0	0.00399709	Not annotated	no	Mexican/South American	2672	Not described
GHR	8635	NM_000163.5(GHR):c.594A>G (p.Glu198=)	1	0.0007485	0	0.00399747	Not annotated	no	Mexican/South American	2672	262500
GJB2	188830	NM_004004.6(GJB2):c.131G>A (p.Trp44Ter)	2	0.00112275	2.53e-05	0.00096243	1.31e-05	no	Mexican/South American	2672	124500, 148210, 148350, 149200, 220290, 304400, 601544, 602540
GPHN	2049	NM_152443.3(RDH12):c.146C>T (p.Thr49Met)	2	0.0007485	5.05e-05	0.0220098	3.29e-05	no	Mexican/South American	2672	612712
HEXA	374505	NM_000520.6(HEXA):c.459+5G>A	2	0.0007485	2.53e-05	0.0114861	7.88e-05	no	Mexican/South American	2672	272800
HKDC1	617835	NM_025130.4(HKDC1):c.1258C>T (p.His420Tyr)	1	0.00299401	2.53e-05	2.15e-09	0.000236537	yes	Mexican/South American	2672	Not described
HPDL	1344851	NM_032756.4(HPDL):c.847C>T (p.Pro283Ser)	none	0.0007485	7.58e-05	0.0351547	2.63e-05	no	Mexican/South American	2672	Not described
IMPDH1	14835	NM_000883.4(IMPDH1):c.1057G>A (p.Val353Ile)	1	0.0007485	2.53e-05	0.0114861	5.91e-05	no	Mexican/South American	2672	180105
KIAA0753	428613	NM_014804.3(KIAA0753):c.970C>T (p.Arg324Ter)	2	0.0007485	7.58e-05	0.0351547	1.97e-05	no	Mexican/South American	2672	617127, 619479
KNL1	495235	NM_144508.5(KNL1):c.1521A>G (p.Gln507=)	1	0.0007485	0	0.00399747	6.57e-06	no	Mexican/South American	2672	604321
LAMA5	1184836	NM_005560.6(LAMA5):c.4213G>A (p.Ala1405Thr)	1	0.00224551	2.53e-05	4.21e-07	7.88e-05	yes	Mexican/South American	2672	620076
LDLR	430795	NM_000527.5(LDLR):c.2230C>T (p.Arg744Ter)	2	0.0007485	2.53e-05	0.0114861	1.31e-05	no	Mexican/South American	2672	143890
LMBRD1	517	NM_018368.4(LMBRD1):c.515_516del (p.Thr172fs)	2	0.0007485	5.05e-05	0.0220098	2.63e-05	no	Mexican/South American	2672	277380
LYRM7	135664	NM_181705.4(LYRM7):c.73G>A (p.Asp25Asn)	none	0.0007485	0	0.00399709	Not annotated	no	Mexican/South American	2672	615838
MCCC2	203806	NM_022132.5(MCCC2):c.1065A>T (p.Leu355Phe)	1	0.00112275	5.05e-05	0.00229246	0.000105088	no	Mexican/South American	2672	210210
MVK	97581	NM_000431.4(MVK):c.346T>C (p.Tyr116His)	2	0.0007485	7.58e-05	0.0351609	6.57e-05	no	Mexican/South American	2672	175900, 260920, 610377
NAE1	1526416	NM_003905.4(NAE1):c.882C>G (p.Cys294Trp)	none	0.0007485	0	0.00399709	1.31e-05	no	Mexican/South American	2672	133700
OCA2	617810	NM_000275.3(OCA2):c.2360C>T (p.Ala787Val)	2	0.0007485	2.53e-05	0.0114861	3.95e-05	no	Mexican/South American	2672	203200, 227220
P3H2	1073361	NM_018192.4(P3H2):c.1615C>T (p.Arg539Ter)	1	0.0007485	0	0.00399747	6.59e-06	no	Mexican/South American	2672	Not described
PDZD7	915843	NM_001195263.2(PDZD7):c.2089del (p.Ala697fs)	2	0.00149701	2.53e-05	7.57e-05	2.63e-05	no	Mexican/South American	2672	618003
PEX1	1711846	NM_000466.3(PEX1):c.1240-1551A>G	1	0.00112275	7.58e-05	0.00436974	5.26e-05	no	Mexican/South American	2672	234580
PI4KA	1686063	NM_058004.4(PI4KA):c.2575-1G>A	1	0.0007485	0	0.00399709	1.31e-05	no	Mexican/South American	2672	616531
PMFBP1	807468	NM_031293.3(PMFBP1):c.2278_2281del (p.Lys760fs)	1	0.0007485	2.53e-05	0.0114861	1.97e-05	no	Mexican/South American	2672	618112
PMS2	91323	NM_000535.7(PMS2):c.1A>G (p.Met1Val)	3	0.0007485	2.53e-05	0.0114872	3.28e-05	no	Mexican/South American	2672	120435, 276300, 614337, 619101
POMK	1076046	NM_032237.5(POMK):c.43C>T (p.Arg15Ter)	2	0.0007485	5.05e-05	0.0220098	1.31e-05	no	Mexican/South American	2672	615249, 616094
PTPRQ	156332	NM_001145026.2(PTPRQ):c.715A>G (p.Arg239Gly)	none	0.0007485	5.05e-05	0.0220098	5.26e-05	no	Mexican/South American	2672	613391
RAD54L	225054	NM_003579.4(RAD54L):c.1624C>T (p.Arg542Cys)	1	0.00112275	0	0.000252573	3.95e-05	no	Mexican/South American	2672	Not described
RMRP	487451	NR_003051.4(RMRP):n.244A>G	2	0.0007485	2.53e-05	0.0114861	9.2e-05	no	Mexican/South American	2672	250250, 250460, 607095
RYR1	835691	NM_000540.3(RYR1):c.2577+1G>A	1	0.0007485	0	0.00399709	1.31e-05	no	Mexican/South American	2672	Not described
SELENON	280026	NM_020451.3(SELENON):c.872G>A (p.Arg291Gln)	2	0.0007485	5.05e-05	0.0220098	1.31e-05	no	Mexican/South American	2672	255310, 602771
SGSH	5111	NM_000199.5(SGSH):c.197C>G (p.Ser66Trp)	2	0.0007485	5.05e-05	0.0220098	0.000105094	no	Mexican/South American	2672	252900
SKIC2	1033166	NM_006929.5(SKIC2):c.235C>T (p.Arg79Ter)	2	0.0007485	5.05e-05	0.0220098	2.63e-05	no	Mexican/South American	2672	614602
SLC22A5	25401	NM_003060.4(SLC22A5):c.845G>A (p.Arg282Gln)	2	0.0007485	0	0.00399709	2.63e-05	no	Mexican/South American	2672	212140
SLC24A1	1068778	NM_004727.3(SLC24A1):c.1963C>T (p.Arg655Ter)	2	0.00187126	5.05e-05	1.9e-05	8.54e-05	no	Mexican/South American	2672	613830
SLC26A4	188998	NM_000441.2(SLC26A4):c.84C>A (p.Ser28Arg)	2	0.00112275	2.53e-05	0.00096243	1.97e-05	no	Mexican/South American	2672	274600, 600791
SLC29A3	30949	NM_018344.6(SLC29A3):c.1087C>T (p.Arg363Trp)	2	0.00149701	2.53e-05	7.57e-05	3.94e-05	no	Mexican/South American	2672	602782
SP110	1218517	NM_080424.4(SP110):c.1660C>T (p.Arg554Ter)	1	0.0007485	5.05e-05	0.0220098	1.97e-05	no	Mexican/South American	2672	Not described
SPINK5	1350963	NM_006846.4(SPINK5):c.2758C>T (p.Arg920Ter)	1	0.00112275	0	0.000252573	1.97e-05	no	Mexican/South American	2672	256500
SPTA1	1676965	NM_003126.4(SPTA1):c.5269C>T (p.Arg1757Cys)	1	0.0007485	5.05e-05	0.0220098	3.29e-05	no	Mexican/South American	2672	270970
SUCLG1	992828	NM_003849.4(SUCLG1):c.626C>A (p.Ala209Glu)	2	0.0007485	2.53e-05	0.0114861	2.63e-05	no	Mexican/South American	2672	245400
TAP2	1032425	NM_001290043.2(TAP2):c.1345C>T (p.Arg449Ter)	1	0.0007485	2.53e-05	0.0114861	3.29e-05	no	Mexican/South American	2672	604571
TBC1D24	523796	NM_001199107.2(TBC1D24):c.619C>T (p.Gln207Ter)	1	0.0007485	0	0.00399709	1.31e-05	no	Mexican/South American	2672	Not described
TCTN3	217703	NM_015631.6(TCTN3):c.3G>A (p.Met1Ile)	2	0.00149701	0	1.6e-05	1.97e-05	no	Mexican/South American	2672	258860, 614815
TK2	1410181	NM_004614.5(TK2):c.415G>A (p.Ala139Thr)	2	0.0007485	7.58e-05	0.0351547	0.000131432	no	Mexican/South American	2672	Not described
TPI1	12468	NM_000365.6(TPI1):c.315G>C (p.Glu105Asp)	2	0.0007485	7.58e-05	0.0351547	0.000105101	no	Mexican/South American	2672	615512
TPP1	2645	NM_000391.4(TPP1):c.1340G>A (p.Arg447His)	2	0.0007485	2.53e-05	0.0114861	6.57e-06	no	Mexican/South American	2672	204500
TSPEAR	1806394	NM_144991.3(TSPEAR):c.1505del (p.Lys502fs)	none	0.00112275	0	0.000252609	1.97e-05	no	Mexican/South American	2672	620173
TSPEAR	1806395	NM_144991.3(TSPEAR):c.1331G>A (p.Arg444Gln)	1	0.0007485	5.05e-05	0.0220098	3.28e-05	no	Mexican/South American	2672	620173
TTC29	805957	NM_031956.4(TTC29):c.330_334del (p.Glu111fs)	none	0.0007485	0	0.00399709	3.29e-05	no	Mexican/South American	2672	618745
UROD	75	NM_000374.5(UROD):c.912C>A (p.Asn304Lys)	1	0.0007485	5.05e-05	0.0220098	6.57e-06	no	Mexican/South American	2672	176100
WASHC4	695111	NM_015275.3(WASHC4):c.3236A>G (p.Lys1079Arg)	1	0.00112275	0	0.000252573	5.91e-05	no	Mexican/South American	2672	615817
WDR35	579675	NM_020779.4(WDR35):c.994C>T (p.Arg332Ter)	1	0.0007485	5.05e-05	0.0220098	4.6e-05	no	Mexican/South American	2672	613610, 614091
WDR72	161415	NM_182758.4(WDR72):c.1467_1468del (p.Val491fs)	1	0.0007485	7.58e-05	0.0351547	2.63e-05	no	Mexican/South American	2672	613211
ABCA1	1503632	NM_005502.4(ABCA1):c.4175+1G>T	1	0.00062604	0	0.00145762	1.31e-05	no	European (Ashkenazi Jewish)	4792	Not described
ABCA4	7904	NM_000350.3(ABCA4):c.4139C>T (p.Pro1380Leu)	2	0.00104341	5.34e-05	0.000322514	0.000243108	no	European (Ashkenazi Jewish)	4792	153800, 248200, 248400, 601718, 604116
ABCA4	99304	NM_000350.3(ABCA4):c.4594G>A (p.Asp1532Asn)	2	0.00104341	2.67e-05	0.000101723	5.91e-05	no	European (Ashkenazi Jewish)	4792	248200, 601718, 604116
ACADM	632623	NM_000016.6(ACADM):c.454G>T (p.Glu152Ter)	1	0.00041736	0	0.0128593	Not annotated	no	European (Ashkenazi Jewish)	4792	201450
ACADVL	811520	NM_000018.4(ACADVL):c.1882del (p.Gln628fs)	3	0.00041736	2.67e-05	0.035659	Not annotated	no	European (Ashkenazi Jewish)	4792	201475
ACE	1219086	NM_000789.4(ACE):c.47_70del (p.Leu16_Pro23del)	1	0.00041754	2.67e-05	0.0356693	0.000204986	no	European (Ashkenazi Jewish)	4790	267430, 612624, 614519
ACSF3	379920	NM_001243279.3(ACSF3):c.1608G>A (p.Trp536Ter)	2	0.00062604	0	0.00145762	1.98e-05	no	European (Ashkenazi Jewish)	4792	614265
ADAMTS2	5502	NM_014244.5(ADAMTS2):c.673C>T (p.Gln225Ter)	2	0.00208681	0	3.49e-10	5.26e-05	yes	European (Ashkenazi Jewish)	4792	225410
ADCY10	948647	NM_018417.6(ADCY10):c.4000C>T (p.Arg1334Ter)	1	0.00041736	2.67e-05	0.0356623	3.94e-05	no	European (Ashkenazi Jewish)	4792	Not described
ADSS1	1681988	NM_152328.5(ADSS1):c.967C>T (p.Gln323Ter)	1	0.00104341	2.67e-05	0.000101723	2.63e-05	no	European (Ashkenazi Jewish)	4792	Not described
ALG1	690319	NM_019109.5(ALG1):c.212C>T (p.Ser71Phe)	1	0.00104341	0	1.87e-05	3.94e-05	no	European (Ashkenazi Jewish)	4792	608540
ALPI	1335447	NM_001631.5(ALPI):c.1315C>T (p.Gln439Ter)	1	0.00396494	0	1.06e-18	0.000111707	yes	European (Ashkenazi Jewish)	4792	Not described
AMHR2	1338401	NM_020547.3(AMHR2):c.1216C>T (p.Arg406Ter)	1	0.00041736	2.67e-05	0.035659	1.97e-05	no	European (Ashkenazi Jewish)	4792	Not described
ANO5	285338	NM_213599.3(ANO5):c.2498T>A (p.Met833Lys)	2	0.00208681	2.67e-05	3.44e-09	0.000131731	yes	European (Ashkenazi Jewish)	4792	166260, 611307, 613319
APBB1	2980	NM_000543.5(SMPD1):c.1493G>T (p.Arg498Leu)	2	0.00250417	0	4.47e-12	9.2e-05	yes	European (Ashkenazi Jewish)	4792	257200, 607616
APOE	126456	NM_000041.4(APOE):c.497TCC[1] (p.Leu167del)	2	0.00041736	0	0.0128593	2.63e-05	no	European (Ashkenazi Jewish)	4792	269600
APTX	420789	NM_001195248.2(APTX):c.124C>T (p.Arg42Ter)	2	0.00041736	2.67e-05	0.035659	1.97e-05	no	European (Ashkenazi Jewish)	4792	208920
AQP5	65479	NM_001651.4(AQP5):c.562C>T (p.Arg188Cys)	1	0.00062604	2.67e-05	0.00533485	1.97e-05	no	European (Ashkenazi Jewish)	4792	600231
ASL	2401	NM_000048.4(ASL):c.1153C>T (p.Arg385Cys)	2	0.00062604	0	0.00145762	6.57e-05	no	European (Ashkenazi Jewish)	4792	207900
ASPA	2605	NM_000049.4(ASPA):c.854A>C (p.Glu285Ala)	2	0.00584307	2.67e-05	8.16e-26	0.000262781	yes	European (Ashkenazi Jewish)	4792	271900
ATM	135731	NM_000051.4(ATM):c.1027_1030del (p.Glu343fs)	2	0.00041736	0	0.0128581	6.58e-06	no	European (Ashkenazi Jewish)	4792	208900
ATP5MK	694833	NM_001206427.2(ATP5MK):c.87+1G>C	none	0.00375626	5.34e-05	1.42e-15	0.000138102	yes	European (Ashkenazi Jewish)	4792	618683
ATP7B	370081	NM_000053.4(ATP7B):c.3191A>C (p.Glu1064Ala)	2	0.00208681	0	3.49e-10	9.2e-05	yes	European (Ashkenazi Jewish)	4792	277900
B3GALNT2	522103	NM_152490.5(B3GALNT2):c.762+1G>A	2	0.00041736	2.67e-05	0.0356655	1.32e-05	no	European (Ashkenazi Jewish)	4792	615181
BBS10	166723	NM_024685.4(BBS10):c.1091del (p.Asn364fs)	2	0.00146077	0	2.4e-07	4.6e-05	yes	European (Ashkenazi Jewish)	4792	209900, 615987
BBS2	4577	NM_031885.5(BBS2):c.311A>C (p.Asp104Ala)	2	0.00125209	0	2.12e-06	2.63e-05	no	European (Ashkenazi Jewish)	4792	268000, 615981, 616562
BBS2	4578	NM_031885.5(BBS2):c.1895G>C (p.Arg632Pro)	2	0.00292154	0	5.72e-14	9.86e-05	yes	European (Ashkenazi Jewish)	4792	268000, 615981, 616562
BCKDHB	11937	NM_183050.4(BCKDHB):c.548G>C (p.Arg183Pro)	2	0.00354758	0	8.27e-17	9.2e-05	yes	European (Ashkenazi Jewish)	4792	248600
BCKDHB	65771	NM_183050.4(BCKDHB):c.832G>A (p.Gly278Ser)	2	0.00146077	8.01e-05	2.11e-05	0.000578978	no	European (Ashkenazi Jewish)	4792	248600
BEST1	632163	NM_004183.4(BEST1):c.1415del (p.Leu472fs)	2	0.00062604	0	0.00145762	5.26e-05	no	European (Ashkenazi Jewish)	4792	153700
BRCA1	17662	NM_007294.4(BRCA1):c.68_69del (p.Glu23fs)	3	0.00354758	0	8.27e-17	0.000144594	yes	European (Ashkenazi Jewish)	4792	167000, 604370, 614320, 114480, 617883
BRCA1	17677	NM_007294.4(BRCA1):c.5266dup (p.Gln1756fs)	3	0.00146077	2.67e-05	1.73e-06	5.26e-05	no	European (Ashkenazi Jewish)	4792	167000, 175860, 604370, 614320, 114480, 617883
BRCA2	9325	NM_000059.4(BRCA2):c.5946del (p.Ser1982fs)	3	0.0033389	0	7.32e-16	0.000170875	yes	European (Ashkenazi Jewish)	4792	167000, 605724, 612555, 613347, 114480
C6	208565	NM_000065.5(C6):c.1786C>T (p.Arg596Ter)	2	0.00146077	2.67e-05	1.73e-06	0.000125155	no	European (Ashkenazi Jewish)	4792	612446
CABP4	866054	NM_145200.5(CABP4):c.65del (p.Pro22fs)	2	0.00041736	0	0.0128581	Not annotated	no	European (Ashkenazi Jewish)	4792	610427
CC2D1A	1751762	NM_017721.5(CC2D1A):c.61-2A>G	2	0.00187813	0	3.09e-09	6.57e-05	yes	European (Ashkenazi Jewish)	4792	Not described
CC2D2A	217602	NM_001378615.1(CC2D2A):c.3055C>T (p.Arg1019Ter)	2	0.00166945	8.01e-05	3.27e-06	9.2e-05	no	European (Ashkenazi Jewish)	4792	612284, 612285, 216360
CC2D2A	56312	NM_001378615.1(CC2D2A):c.4179+1del	2	0.00125209	8.01e-05	0.000131316	0.000184043	no	European (Ashkenazi Jewish)	4792	119800, 603596, 174200, 612284, 612285, 619845, 619111
CCDC65	88685	NM_033124.5(CCDC65):c.877_878del (p.Ile293fs)	2	0.00229549	2.67e-05	4.25e-10	0.000151173	yes	European (Ashkenazi Jewish)	4792	615504
CCNO	411594	NM_021147.5(CCNO):c.638T>C (p.Leu213Pro)	1	0.00062604	0	0.00145762	5.91e-05	no	European (Ashkenazi Jewish)	4792	Not described
CDK10	1172607	NM_052988.5(CDK10):c.870_871del (p.Trp291fs)	2	0.00271286	0	5.06e-13	0.000105107	yes	European (Ashkenazi Jewish)	4792	617694
CEP290	217635	NM_025114.4(CEP290):c.4882C>T (p.Gln1628Ter)	2	0.00104341	2.67e-05	0.000101723	7.23e-05	no	European (Ashkenazi Jewish)	4792	610188, 610189, 611134, 611755, 615991
CEP63	1380648	NM_001353108.3(CEP63):c.1722C>A (p.Tyr574Ter)	1	0.00041736	2.67e-05	0.035659	3.94e-05	no	European (Ashkenazi Jewish)	4792	Not described
CFAP298	209002	NM_021254.4(CFAP298):c.735C>G (p.Tyr245Ter)	1	0.00292154	0	5.72e-14	4.6e-05	yes	European (Ashkenazi Jewish)	4792	615500
CFTR	7115	NM_000492.4(CFTR):c.1624G>T (p.Gly542Ter)	4	0.00104341	8.01e-05	0.000779496	0.000295706	no	European (Ashkenazi Jewish)	4792	167800, 211400, 219700, 277180
CFTR	7129	NM_000492.4(CFTR):c.3846G>A (p.Trp1282Ter)	4	0.00939065	0	2.39e-43	0.000328666	yes	European (Ashkenazi Jewish)	4792	167800, 211400, 219700, 277180, 219700
CHRNE	18355	NM_000080.4(CHRNE):c.1161_1162insT (p.Lys388Ter)	2	0.00041736	0	0.0128654	Not annotated	no	European (Ashkenazi Jewish)	4792	605809, 608931
CHRNE	429303	NM_000080.4(CHRNE):c.183_187dup (p.Leu63fs)	2	0.00083473	0	0.000165208	Not annotated	no	European (Ashkenazi Jewish)	4792	605809
CLCNKB	216904	NM_000085.5(CLCNKB):c.1897del (p.Thr632_Leu633insTer)	2	0.00083473	0	0.000165239	1.97e-05	no	European (Ashkenazi Jewish)	4792	613090, 607364
CLCNKB	7599	NM_000085.5(CLCNKB):c.1830G>A (p.Trp610Ter)	2	0.00166945	0	2.72e-08	8.55e-05	yes	European (Ashkenazi Jewish)	4792	613090, 607364
CLRN1	4395	NM_174878.3(CLRN1):c.144T>G (p.Asn48Lys)	2	0.00521703	2.67e-05	5.1e-23	0.000151077	yes	European (Ashkenazi Jewish)	4792	268000, 276902, 614180
CNGB3	188780	NM_019098.5(CNGB3):c.644-1G>C	2	0.00125209	0	2.12e-06	1.97e-05	no	European (Ashkenazi Jewish)	4792	268000, 248200, 262300
COL4A3	192299	NM_000091.5(COL4A3):c.40_63del (p.Leu14_Leu21del)	2	0.00083507	2.67e-05	0.000751596	1.97e-05	no	European (Ashkenazi Jewish)	4790	104200, 141200, 203780
COL4A4	562349	NM_000092.5(COL4A4):c.1223G>A (p.Gly408Glu)	2	0.00041736	0	0.0128593	Not annotated	no	European (Ashkenazi Jewish)	4792	141200, 203780
COQ4	189201	NM_016035.5(COQ4):c.718C>T (p.Arg240Cys)	2	0.00375626	2.67e-05	1.59e-16	0.000164407	yes	European (Ashkenazi Jewish)	4792	616276
CPS1	2419	NM_001875.5(CPS1):c.1631C>T (p.Thr544Met)	2	0.00041736	0	0.0128593	6.59e-06	no	European (Ashkenazi Jewish)	4792	237300
CPT2	92430	NM_000098.3(CPT2):c.1239_1240del (p.Lys414fs)	2	0.00250417	0	4.47e-12	0.000105125	yes	European (Ashkenazi Jewish)	4792	255110, 600649, 608836, 614212, 255110
CSGALNACT1	992625	NM_001354483.2(CSGALNACT1):c.791A>G (p.Asn264Ser)	1	0.00104341	2.67e-05	0.000101746	0.000118275	no	European (Ashkenazi Jewish)	4792	618870
CSPP1	100672	NM_001382391.1(CSPP1):c.631C>T (p.Arg211Ter)	2	0.00062604	0	0.00145762	3.96e-05	no	European (Ashkenazi Jewish)	4792	615636
CTC1	40251	NM_025099.6(CTC1):c.859C>T (p.Arg287Ter)	2	0.00104341	2.67e-05	0.000101723	6.57e-06	no	European (Ashkenazi Jewish)	4792	612199
CUBN	829940	NM_001081.4(CUBN):c.4973del (p.Asn1658fs)	1	0.00062604	0	0.00145762	6.57e-06	no	European (Ashkenazi Jewish)	4792	618884, 261100
CYP27A1	4256	NM_000784.4(CYP27A1):c.845-1G>A	2	0.00062604	0	0.00145762	3.94e-05	no	European (Ashkenazi Jewish)	4792	213700
DDX11	252749	NM_030653.4(DDX11):c.1763-1G>C	2	0.00626043	2.67e-05	1.11e-27	0.000230709	yes	European (Ashkenazi Jewish)	4792	613398
DGAT1	139512	NM_012079.6(DGAT1):c.751+2T>C	2	0.00417362	8.01e-05	1.5e-16	0.000131411	yes	European (Ashkenazi Jewish)	4792	615863
DHDDS	30709	NM_205861.3(DHDDS):c.124A>G (p.Lys42Glu)	2	0.0033389	0	7.32e-16	0.000124782	yes	European (Ashkenazi Jewish)	4792	268000, 613861, 617836
DLD	11966	NM_000108.5(DLD):c.685G>T (p.Gly229Cys)	2	0.00500835	0	1.94e-23	0.000177599	yes	European (Ashkenazi Jewish)	4792	246900
DLD	11971	NM_000108.5(DLD):c.1123G>A (p.Glu375Lys)	2	0.00229549	0	3.95e-11	5.26e-05	yes	European (Ashkenazi Jewish)	4792	246900
DNAH11	1745170	NM_001277115.2(DNAH11):c.11929G>T (p.Glu3977Ter)	2	0.00041736	0	0.0128581	1.97e-05	no	European (Ashkenazi Jewish)	4792	Not described
DNAH8	525325	NM_001206927.2(DNAH8):c.3483_3489del (p.Thr1162fs)	1	0.00041736	2.67e-05	0.0356623	4.6e-05	no	European (Ashkenazi Jewish)	4792	Not described
DNAI2	228335	NM_023036.6(DNAI2):c.1304G>A (p.Trp435Ter)	2	0.00229549	0	3.95e-11	7.23e-05	yes	European (Ashkenazi Jewish)	4792	612444
DOCK6	1319693	NM_020812.4(DOCK6):c.5100C>G (p.Tyr1700Ter)	2	0.00083473	2.67e-05	0.000751155	Not annotated	no	European (Ashkenazi Jewish)	4792	614219
DOCK7	642295	NM_001367561.1(DOCK7):c.819-1G>A	1	0.00041754	0	0.0128547	6.58e-06	no	European (Ashkenazi Jewish)	4790	615859
DPYS	972724	NM_001385.3(DPYS):c.750G>A (p.Met250Ile)	none	0.00062604	0	0.00145783	6.57e-06	no	European (Ashkenazi Jewish)	4792	222748
DYNC2H1	446537	NM_001377.3(DYNC2H1):c.3059T>G (p.Leu1020Ter)	2	0.00083473	0	0.000165208	1.32e-05	no	European (Ashkenazi Jewish)	4792	613091
DYSF	284800	NM_001130987.2(DYSF):c.853C>T (p.Arg285Trp)	2	0.00104341	0	1.87e-05	4.6e-05	no	European (Ashkenazi Jewish)	4792	253601, 606768, 254130
ECHS1	379794	NM_004092.4(ECHS1):c.476A>G (p.Gln159Arg)	2	0.00041736	2.67e-05	0.0356623	0.000111733	no	European (Ashkenazi Jewish)	4792	616277
ECM1	7471	NM_004425.4(ECM1):c.1019del (p.Gln340fs)	1	0.00083473	0	0.000165239	4.6e-05	no	European (Ashkenazi Jewish)	4792	247100
ELP1	6085	NM_003640.5(ELP1):c.2204+6T>C	2	0.0154424	5.34e-05	1.5e-67	0.000505794	yes	European (Ashkenazi Jewish)	4792	223900
EMP2	139533	NM_001424.6(EMP2):c.28G>A (p.Ala10Thr)	1	0.00062604	8.01e-05	0.0223708	7.89e-05	no	European (Ashkenazi Jewish)	4792	615861
EP300	225898	NM_001429.4(EP300):c.6574_6585del (p.Gln2192_Gln2195del)	1	0.00313022	5.34e-05	7.05e-13	0.000236814	yes	European (Ashkenazi Jewish)	4792	613684
EPG5	192333	NM_020964.3(EPG5):c.1007A>G (p.Gln336Arg)	2	0.00062604	0	0.00145762	1.97e-05	no	European (Ashkenazi Jewish)	4792	242840
ERCC8	1716	NM_000082.4(ERCC8):c.37G>T (p.Glu13Ter)	2	0.00062604	0	0.00145762	4.6e-05	no	European (Ashkenazi Jewish)	4792	614621, 216400
ERCC8	596166	NM_000082.4(ERCC8):c.1017C>A (p.Cys339Ter)	2	0.00062604	0	0.00145762	2.63e-05	no	European (Ashkenazi Jewish)	4792	Not described
ESCO2	21242	NM_001017420.3(ESCO2):c.294_297del (p.Arg99fs)	2	0.00125209	0	2.12e-06	1.97e-05	no	European (Ashkenazi Jewish)	4792	268300
ETFB	1454900	NM_001985.3(ETFB):c.490C>T (p.Arg164Trp)	2	0.00062604	0	0.00145762	1.97e-05	no	European (Ashkenazi Jewish)	4792	231680
EVC	850722	NM_153717.3(EVC):c.2731C>T (p.Arg911Ter)	2	0.00083473	2.67e-05	0.000751294	2.63e-05	no	European (Ashkenazi Jewish)	4792	193530, 225500
EVC2	3386	NM_147127.5(EVC2):c.3265C>T (p.Gln1089Ter)	2	0.00250417	0	4.47e-12	7.88e-05	yes	European (Ashkenazi Jewish)	4792	193530, 225500
EXOSC5	1300244	NM_020158.4(EXOSC5):c.341C>T (p.Thr114Ile)	2	0.00104341	0	1.87e-05	6.57e-05	no	European (Ashkenazi Jewish)	4792	619576
F11	11890	NM_000128.4(F11):c.1716+1G>A	2	0.00083507	0	0.000164964	2.63e-05	no	European (Ashkenazi Jewish)	4790	612416
F11	11891	NM_000128.4(F11):c.403G>T (p.Glu135Ter)	2	0.0139816	2.67e-05	1.84e-62	0.000630799	yes	European (Ashkenazi Jewish)	4792	612416
F11	11892	NM_000128.4(F11):c.901T>C (p.Phe301Leu)	2	0.0248331	2.67e-05	9.22e-112	0.000657073	yes	European (Ashkenazi Jewish)	4792	612416
FAH	21058	NM_000137.4(FAH):c.782C>T (p.Pro261Leu)	2	0.00375626	0	9.35e-18	6.57e-05	yes	European (Ashkenazi Jewish)	4792	276700
FANCA	550541	NM_000135.4(FANCA):c.65G>A (p.Trp22Ter)	2	0.00208681	0	3.49e-10	3.94e-05	yes	European (Ashkenazi Jewish)	4792	227650
FANCC	12045	NM_000136.3(FANCC):c.456+4A>T	2	0.00500835	0	1.94e-23	0.000210208	yes	European (Ashkenazi Jewish)	4792	227645
FANCE	566449	NM_021922.3(FANCE):c.1111C>T (p.Arg371Trp)	2	0.00083473	2.67e-05	0.000751433	3.29e-05	no	European (Ashkenazi Jewish)	4792	600901
FKTN	3203	NM_001079802.2(FKTN):c.1167dup (p.Phe390fs)	2	0.00542571	2.67e-05	5.97e-24	0.000164864	yes	European (Ashkenazi Jewish)	4792	236670, 253800, 611588, 611615, 613152
FLG	419550	NM_002016.2(FLG):c.557dup (p.Asn186fs)	1	0.00104341	0	1.87e-05	3.97e-05	no	European (Ashkenazi Jewish)	4792	605803, 146700
FMO3	631576	NM_001002294.3(FMO3):c.929C>T (p.Ser310Leu)	2	0.00166945	0	2.72e-08	6.57e-05	yes	European (Ashkenazi Jewish)	4792	602079
FSHB	16240	NM_001382289.1(FSHB):c.236_237del (p.Val79fs)	2	0.00375626	0	9.35e-18	9.85e-05	yes	European (Ashkenazi Jewish)	4792	229070
FTCD	4017	NM_206965.2(FTCD):c.403C>T (p.Arg135Cys)	1	0.00041736	2.67e-05	0.035659	6.57e-05	no	European (Ashkenazi Jewish)	4792	229100
GBA1	4302	NM_000157.4(GBA1):c.84dup (p.Leu29fs)	2	0.00041754	0	0.0128486	5.26e-05	no	European (Ashkenazi Jewish)	4790	127750, 168600, 230800, 230900, 231000, 231005, 608013
GDAP2	624618	NM_017686.4(GDAP2):c.946C>T (p.Gln316Ter)	1	0.0033389	0	7.32e-16	6.57e-05	yes	European (Ashkenazi Jewish)	4792	618369
GFER	214471	NM_005262.3(GFER):c.373C>T (p.Gln125Ter)	2	0.00104341	5.34e-05	0.000322514	7.22e-05	no	European (Ashkenazi Jewish)	4792	613076
GJB2	17010	NM_004004.6(GJB2):c.167del (p.Leu56fs)	3	0.0156511	8.01e-05	4e-67	0.000597874	yes	European (Ashkenazi Jewish)	4792	124500, 148210, 148350, 149200, 220290, 304400, 601544, 602540, 612645
GNE	6030	NM_005476.7(GNE):c.737G>A (p.Arg246Gln)	2	0.00041736	0	0.0128581	1.31e-05	no	European (Ashkenazi Jewish)	4792	269921, 605820
HAX1	4656	NM_006118.4(HAX1):c.125dup (p.Ser43fs)	2	0.00062604	0	0.00145866	6.57e-06	no	European (Ashkenazi Jewish)	4792	610738
HEXA	3889	NM_000520.6(HEXA):c.1274_1277dup (p.Tyr427fs)	2	0.0141903	5.34e-05	6.51e-62	0.000440343	yes	European (Ashkenazi Jewish)	4792	272750, 272800
HEXA	3890	NM_000520.6(HEXA):c.1421+1G>C	2	0.00313022	0	6.47e-15	1.97e-05	yes	European (Ashkenazi Jewish)	4792	272800
HIKESHI	224891	NM_016401.4(HIKESHI):c.160G>C (p.Val54Leu)	2	0.00208681	2.67e-05	3.44e-09	9.2e-05	yes	European (Ashkenazi Jewish)	4792	616881
HPDL	1344851	NM_032756.4(HPDL):c.847C>T (p.Pro283Ser)	none	0.00062604	5.34e-05	0.0122104	2.63e-05	no	European (Ashkenazi Jewish)	4792	Not described
HPS3	4609	NM_032383.5(HPS3):c.1163+1G>A	2	0.00083473	2.67e-05	0.000751155	5.26e-05	no	European (Ashkenazi Jewish)	4792	614072
IDUA	167191	NM_000203.5(IDUA):c.1614del (p.His539fs)	2	0.00041736	0	0.0128605	2.63e-05	no	European (Ashkenazi Jewish)	4792	607014, 607015, 607016
IFT140	580815	NM_014714.4(IFT140):c.1377G>A (p.Trp459Ter)	2	0.00208681	0	3.49e-10	5.26e-05	yes	European (Ashkenazi Jewish)	4792	268000, 266920, 617781
KARS1	224983	NM_005548.3(KARS1):c.599C>T (p.Pro200Leu)	2	0.00062604	2.67e-05	0.00533485	0.000118297	no	European (Ashkenazi Jewish)	4792	613916, 619147, 619196
KMT2C	1679901	NM_170606.3(KMT2C):c.12239T>C (p.Ile4080Thr)	2	0.00980801	0	3.02e-45	0.000289033	yes	European (Ashkenazi Jewish)	4792	Not described
KRT14	419836	NM_000526.5(KRT14):c.1163G>A (p.Arg388His)	2	0.00104341	0	1.87e-05	9.2e-05	no	European (Ashkenazi Jewish)	4792	Not described
KRT8	14585	NM_000224.3(KRT18):c.383A>T (p.His128Leu)	none	0.00980801	0	3.02e-45	0.000308784	yes	European (Ashkenazi Jewish)	4792	Not described
LCA5	968	NM_001122769.3(LCA5):c.835C>T (p.Gln279Ter)	2	0.00166945	0	2.72e-08	6.57e-05	yes	European (Ashkenazi Jewish)	4792	604537
LDLR	226329	NM_000527.5(LDLR):c.651TGG[1] (p.Gly219del)	3	0.00106157	2.72e-05	0.000102963	1.98e-05	no	European (Ashkenazi Jewish)	4710	143890
LIFR	189235	NM_001127671.2(LIFR):c.2074C>T (p.Arg692Ter)	2	0.00041754	0	0.0128547	1.98e-05	no	European (Ashkenazi Jewish)	4790	Not described
MC4R	435828	NM_005912.3(MC4R):c.750_751del (p.Ile251fs)	2	0.00062604	0	0.00145762	1.97e-05	no	European (Ashkenazi Jewish)	4792	601665, 618406
MCCC2	1483421	NM_022132.5(MCCC2):c.1208A>G (p.Asn403Ser)	2	0.00062604	5.34e-05	0.012212	0.00015777	no	European (Ashkenazi Jewish)	4792	210210
MCOLN1	5131	NM_020533.3(MCOLN1):c.406-2A>G	2	0.00479967	0	1.72e-22	7.88e-05	yes	European (Ashkenazi Jewish)	4792	252650
MECR	374878	NM_016011.5(MECR):c.695G>A (p.Gly232Glu)	2	0.00041736	0	0.0128581	1.97e-05	no	European (Ashkenazi Jewish)	4792	617282
MECR	449055	NM_016011.5(MECR):c.830+2dup	2	0.00250417	2.67e-05	5.2e-11	5.91e-05	yes	European (Ashkenazi Jewish)	4792	617282
METTL23	420567	NM_001080510.5(METTL23):c.470_471del (p.Leu157fs)	2	0.00062604	0	0.00145783	2.63e-05	no	European (Ashkenazi Jewish)	4792	Not described
MFN2	30738	NM_014874.4(MFN2):c.1085C>T (p.Thr362Met)	2	0.00041736	0	0.0128581	2.63e-05	no	European (Ashkenazi Jewish)	4792	609260, 617087
MLC1	4719	NM_015166.4(MLC1):c.274C>T (p.Pro92Ser)	2	0.00083473	0	0.000165208	5.91e-05	no	European (Ashkenazi Jewish)	4792	604004
MMP21	976665	NM_147191.1(MMP21):c.281G>C (p.Arg94Pro)	1	0.00083473	0	0.000165208	1.32e-05	no	European (Ashkenazi Jewish)	4792	616749
MMUT	495778	NM_000255.4(MMUT):c.1399C>T (p.Arg467Ter)	2	0.00062604	0	0.00145762	2.63e-05	no	European (Ashkenazi Jewish)	4792	251000
MPEG1	1035588	NM_001039396.2(MPEG1):c.1192C>T (p.Gln398Ter)	none	0.00146077	2.67e-05	1.73e-06	6.57e-06	no	European (Ashkenazi Jewish)	4792	619223
MPL	135563	NM_005373.3(MPL):c.79+2T>A	2	0.0066778	0	5.11e-31	0.000184075	yes	European (Ashkenazi Jewish)	4792	254450, 601977, 604498
MPO	1324732	NM_000250.2(MPO):c.249-2A>G	2	0.00083473	8.01e-05	0.00435336	0.000118281	no	European (Ashkenazi Jewish)	4792	104300, 254600
MSH2	1764	NM_000251.3(MSH2):c.1906G>C (p.Ala636Pro)	3	0.00041736	0	0.0128593	1.97e-05	no	European (Ashkenazi Jewish)	4792	120435, 158320, 276300
MSH6	89488	NM_000179.3(MSH6):c.3959_3962del (p.Ala1320fs)	3	0.00041736	0	0.0128593	Not annotated	no	European (Ashkenazi Jewish)	4792	120435, 614350
MSTO1	1693164	NM_018116.4(MSTO1):c.220+5G>C	1	0.00146077	2.67e-05	1.73e-06	6.26e-05	no	European (Ashkenazi Jewish)	4792	Not described
MTHFD1	446302	NM_005956.4(MTHFD1):c.727+1G>A	1	0.00041736	0	0.0128581	1.31e-05	no	European (Ashkenazi Jewish)	4792	617780
MTMR2	577174	NM_016156.6(MTMR2):c.1882_1885dup (p.Ala629fs)	2	0.00062604	0	0.00145762	1.97e-05	no	European (Ashkenazi Jewish)	4792	Not described
MTO1	1073851	NM_012123.4(MTO1):c.734_735del (p.Lys245fs)	2	0.00104341	0	1.87e-05	2.63e-05	no	European (Ashkenazi Jewish)	4792	614702
MTTP	14243	NM_001386140.1(MTTP):c.2593G>T (p.Gly865Ter)	2	0.00187813	0	3.08e-09	3.94e-05	yes	European (Ashkenazi Jewish)	4792	200100
MYO7A	43175	NM_000260.4(MYO7A):c.2187+1G>A	2	0.00062604	0	0.00145762	1.97e-05	no	European (Ashkenazi Jewish)	4792	276900, 600060, 601317
NBN	142559	NM_002485.5(NBN):c.1903A>T (p.Lys635Ter)	2	0.00041736	0	0.0128581	1.97e-05	no	European (Ashkenazi Jewish)	4792	609135, 613065, 251260
NDUFAF5	372253	NM_024120.5(NDUFAF5):c.749G>T (p.Gly250Val)	2	0.00104341	0	1.87e-05	1.32e-05	no	European (Ashkenazi Jewish)	4792	618238
NDUFAF6	929495	NM_152416.4(NDUFAF6):c.420+784C>T	2	0.00104341	5.34e-05	0.000322514	1.97e-05	no	European (Ashkenazi Jewish)	4792	618239
NDUFS4	40257	NM_002495.4(NDUFS4):c.462del (p.Lys154fs)	2	0.00041736	0	0.0128581	2.63e-05	no	European (Ashkenazi Jewish)	4792	256000, 252010
NEB	379231	NM_001164508.2(NEB):c.9619-2A>G	2	0.00083473	0	0.000165208	4.6e-05	no	European (Ashkenazi Jewish)	4792	256030, 619334
NTHL1	639573	NM_002528.7(NTHL1):c.782G>A (p.Trp261Ter)	2	0.00083473	0	0.000165208	3.94e-05	no	European (Ashkenazi Jewish)	4792	616415
NUP107	1214011	NM_020401.4(NUP107):c.1064G>A (p.Arg355His)	none	0.00062604	0	0.00145762	0.000184097	no	European (Ashkenazi Jewish)	4792	618078
NUP188	918007	NM_015354.3(NUP188):c.904_907del (p.Ile302fs)	none	0.00041736	0	0.0128593	2.63e-05	no	European (Ashkenazi Jewish)	4792	618804
OAT	56136	NM_000274.4(OAT):c.800C>T (p.Thr267Ile)	2	0.00062604	0	0.00145762	1.32e-05	no	European (Ashkenazi Jewish)	4792	258870
OPTN	647662	NM_001008212.2(OPTN):c.381_382insAG (p.Asp128fs)	2	0.0033389	2.67e-05	1.11e-14	4.6e-05	yes	European (Ashkenazi Jewish)	4792	613435, 137760
OTOGL	228385	NM_001378609.3(OTOGL):c.975del (p.Leu325fs)	2	0.00146077	0	2.4e-07	4.6e-05	yes	European (Ashkenazi Jewish)	4792	614944
P3H1	1519163	NM_022356.4(P3H1):c.1345+1G>A	1	0.00062604	0	0.00145762	1.31e-05	no	European (Ashkenazi Jewish)	4792	610915
PAH	102706	NM_000277.3(PAH):c.506G>A (p.Arg169His)	3	0.00500835	5.34e-05	5.02e-21	0.000203824	yes	European (Ashkenazi Jewish)	4792	261600, 261640
PAH	102876	NM_000277.3(PAH):c.847A>T (p.Ile283Phe)	2	0.00041736	0	0.0128581	Not annotated	no	European (Ashkenazi Jewish)	4792	261600
PCBD1	16795	NM_000281.4(PCBD1):c.259G>T (p.Glu87Ter)	2	0.00104341	0	1.87e-05	5.26e-05	no	European (Ashkenazi Jewish)	4792	264070
PCDH15	4933	NM_001384140.1(PCDH15):c.733C>T (p.Arg245Ter)	2	0.00104341	0	1.87e-05	0.000118393	no	European (Ashkenazi Jewish)	4792	276900, 601067, 602083, 606943, 609533
PEX2	13704	NM_000318.3(PEX2):c.355C>T (p.Arg119Ter)	2	0.00354758	2.67e-05	1.33e-15	8.55e-05	yes	European (Ashkenazi Jewish)	4792	614866, 614867
PFKM	189239	NM_000289.6(PFKM):c.237+1G>A	2	0.00146077	0	2.4e-07	5.92e-05	yes	European (Ashkenazi Jewish)	4792	232800
PFKM	632192	NM_000289.6(PFKM):c.2003del (p.Pro668fs)	2	0.00125209	0	2.12e-06	4.6e-05	no	European (Ashkenazi Jewish)	4792	232800
PHF3	289906	NM_001142800.2(EYS):c.9286_9295del (p.Val3096fs)	2	0.00271286	0	5.06e-13	0.000124964	yes	European (Ashkenazi Jewish)	4792	268000, 602772
PHYH	7580	NM_006214.4(PHYH):c.823C>T (p.Arg275Trp)	2	0.00417362	2.67e-05	2.24e-18	7.23e-05	yes	European (Ashkenazi Jewish)	4792	268000, 266500
PIBF1	598934	NM_006346.4(PIBF1):c.1508A>G (p.Tyr503Cys)	2	0.00041736	0	0.0128593	2.63e-05	no	European (Ashkenazi Jewish)	4792	220200, 617767
PIGV	1284	NM_017837.4(PIGV):c.1022C>A (p.Ala341Glu)	2	0.00062604	5.34e-05	0.0122104	0.000137984	no	European (Ashkenazi Jewish)	4792	239300
PLCE1	1071041	NM_016341.4(PLCE1):c.6742_6745del (p.Lys2248fs)	1	0.00083473	5.34e-05	0.00205002	6.57e-06	no	European (Ashkenazi Jewish)	4792	Not described
PLCE1	562433	NM_016341.4(PLCE1):c.2960A>G (p.His987Arg)	1	0.00062604	0	0.00145762	6.57e-06	no	European (Ashkenazi Jewish)	4792	Not described
PLEKHG2	522394	NM_022835.3(PLEKHG2):c.610C>T (p.Arg204Trp)	2	0.00104341	8.01e-05	0.000779323	0.000381047	no	European (Ashkenazi Jewish)	4792	616763
PMM2	550704	NM_000303.3(PMM2):c.640-15479C>T	2	0.00041736	2.67e-05	0.035659	3.29e-05	no	European (Ashkenazi Jewish)	4792	212065
POLR1C	30940	NM_020745.4(AARS2):c.1774C>T (p.Arg592Trp)	2	0.00041736	0	0.0128581	0.000236624	no	European (Ashkenazi Jewish)	4792	614096
POMT1	1077123	NM_001077365.2(POMT1):c.979C>A (p.Pro327Thr)	1	0.00041736	0	0.0128581	Not annotated	no	European (Ashkenazi Jewish)	4792	Not described
PPM1K	41439	NM_152542.5(PPM1K):c.417_418del (p.Thr140fs)	1	0.00104341	0	1.87e-05	3.29e-05	no	European (Ashkenazi Jewish)	4792	615135
PREPL	649028	NM_001171613.2(PREPL):c.1753+1G>T	2	0.00208681	2.67e-05	3.44e-09	0.000138056	yes	European (Ashkenazi Jewish)	4792	616224
PRF1	971288	NM_001083116.3(PRF1):c.844AAG[3] (p.Lys285del)	2	0.00062604	2.67e-05	0.00533485	7.22e-05	no	European (Ashkenazi Jewish)	4792	603553
PUS3	1683866	NM_001134793.2(HYLS1):c.-25-3061A>G	1	0.00041736	0	0.0128581	6.57e-06	no	European (Ashkenazi Jewish)	4792	Not described
PYGB	599544	NM_002862.4(PYGB):c.2047A>G (p.Met683Val)	1	0.00062604	0	0.00145762	3.29e-05	no	European (Ashkenazi Jewish)	4792	Not described
RAG2	36719	NM_000536.4(RAG2):c.217C>T (p.Arg73Cys)	3	0.00041736	0	0.0128581	2.63e-05	no	European (Ashkenazi Jewish)	4792	233650, 601457, 603554
RCBTB1	253018	NM_018191.4(RCBTB1):c.973C>T (p.His325Tyr)	1	0.00208681	5.34e-05	1.85e-08	0.000151204	yes	European (Ashkenazi Jewish)	4792	268000
RDH5	812391	NM_002905.5(RDH5):c.71_74del (p.Leu24fs)	1	0.00208681	0	3.49e-10	6.57e-06	yes	European (Ashkenazi Jewish)	4792	136880
RECQL4	94889	NM_004260.4(RECQL4):c.2464-1G>C	2	0.00250627	0	4.52e-12	0.000120434	yes	European (Ashkenazi Jewish)	4788	218600, 266280, 268400
RMRP	487440	NR_003051.3(RMRP):n.-7_1dup	2	0.00166945	5.34e-05	9.94e-07	0.000124908	yes	European (Ashkenazi Jewish)	4792	250250, 250460, 607095
RMRP	577282	NR_003051.4(RMRP):n.240C>T	2	0.00271286	5.34e-05	4.25e-11	0.000157609	yes	European (Ashkenazi Jewish)	4792	250250, 250460
RPGRIP1	812424	NM_020366.4(RPGRIP1):c.1615_1624del (p.Glu539fs)	2	0.00062604	0	0.00145762	1.31e-05	no	European (Ashkenazi Jewish)	4792	608194, 613826
RTEL1	42018	NM_001283009.1(RTEL1):c.3791G>A (p.Arg1264His)	2	0.0043823	0	1.35e-20	7.23e-05	yes	European (Ashkenazi Jewish)	4792	615190, 616373, 178500
RYR1	159856	NM_000540.3(RYR1):c.6721C>T (p.Arg2241Ter)	1	0.00208681	0	3.49e-10	0.00016434	yes	European (Ashkenazi Jewish)	4792	255320, 117000, 145600, 255310, 619542, 117000
RYR1	451481	NM_000540.3(RYR1):c.12319del (p.Ile4107fs)	2	0.00083473	0	0.000165208	2.63e-05	no	European (Ashkenazi Jewish)	4792	255320, 117000, 145600, 255310, 619542
SCNN1B	1323566	NM_000336.3(SCNN1B):c.648dup (p.Glu217fs)	2	0.00104341	0	1.87e-05	6.57e-06	no	European (Ashkenazi Jewish)	4792	211400, 264350, 177200
SELENON	4494	NM_020451.3(SELENON):c.713dup (p.Asn238fs)	2	0.00125209	8.01e-05	0.000131245	0.000118239	no	European (Ashkenazi Jewish)	4792	255310, 602771
SGCA	281027	NM_000023.4(SGCA):c.518T>C (p.Leu173Pro)	2	0.00104341	0	1.87e-05	2.63e-05	no	European (Ashkenazi Jewish)	4792	608099
SKIC3	827751	NM_014639.4(SKIC3):c.3625C>T (p.Arg1209Ter)	2	0.00062604	0	0.00145762	5.92e-05	no	European (Ashkenazi Jewish)	4792	222470
SLC12A3	417864	NM_001126108.2(SLC12A3):c.2864G>A (p.Arg955Gln)	2	0.00146077	0	2.4e-07	7.88e-05	yes	European (Ashkenazi Jewish)	4792	263800
SLC1A4	265259	NM_003038.5(SLC1A4):c.766G>A (p.Glu256Lys)	2	0.00396494	0	1.06e-18	0.000105129	yes	European (Ashkenazi Jewish)	4792	616657
SLC25A1	42196	NM_005984.5(SLC25A1):c.389G>A (p.Gly130Asp)	1	0.00041736	0	0.0128581	1.31e-05	no	European (Ashkenazi Jewish)	4792	615182
SLC25A13	813454	NM_014251.3(SLC25A13):c.1336A>C (p.Thr446Pro)	1	0.00208681	0	3.49e-10	3.29e-05	yes	European (Ashkenazi Jewish)	4792	605814
SLC26A4	43521	NM_000441.2(SLC26A4):c.1708G>A (p.Val570Ile)	3	0.00146077	0	2.4e-07	5.26e-05	yes	European (Ashkenazi Jewish)	4792	274600, 600791
SLC30A2	39553	NM_001004434.3(SLC30A2):c.259G>A (p.Gly87Arg)	none	0.00041736	0	0.0128581	3.94e-05	no	European (Ashkenazi Jewish)	4792	608118
SLC35A3	89030	NM_012243.3(SLC35A3):c.886A>G (p.Ser296Gly)	2	0.00083507	0	0.000164964	5.26e-05	no	European (Ashkenazi Jewish)	4790	615553
SLC3A1	336195	NM_000341.4(SLC3A1):c.808C>T (p.Arg270Ter)	2	0.00542571	0	2.48e-25	0.000177559	yes	European (Ashkenazi Jewish)	4792	220100
SLC45A1	428598	NM_001080397.3(SLC45A1):c.629C>T (p.Ala210Val)	1	0.00187813	2.67e-05	2.77e-08	9.85e-05	yes	European (Ashkenazi Jewish)	4792	617532
SLC52A3	210018	NM_033409.4(SLC52A3):c.639C>G (p.Tyr213Ter)	2	0.00041736	2.67e-05	0.035659	4.6e-05	no	European (Ashkenazi Jewish)	4792	211530, 211500
SMARCAL1	562358	NM_014140.4(SMARCAL1):c.863-2A>G	2	0.00187813	0	3.09e-09	5.26e-05	yes	European (Ashkenazi Jewish)	4792	242900
SMPD1	2989	NM_000543.5(SMPD1):c.911T>C (p.Leu304Pro)	2	0.00062604	0	0.00145866	3.29e-05	no	European (Ashkenazi Jewish)	4792	257200, 607616
SMPD1	2990	NM_000543.5(SMPD1):c.996del (p.Phe333fs)	2	0.00146077	0	2.41e-07	1.32e-05	yes	European (Ashkenazi Jewish)	4792	257200, 607616
SNX14	190318	NM_153816.6(SNX14):c.1132C>T (p.Arg378Ter)	1	0.00041736	0	0.0128593	1.32e-05	no	European (Ashkenazi Jewish)	4792	616354
SPATA5L1	1275860	NM_024063.3(AFG2B):c.1398T>G (p.Ile466Met)	2	0.00208681	0	3.49e-10	0.000111701	yes	European (Ashkenazi Jewish)	4792	619615, 619616
SPATA5L1	1321878	NM_024063.3(AFG2B):c.2147_2148del (p.Gln716fs)	none	0.00062604	5.34e-05	0.0122104	5.91e-05	no	European (Ashkenazi Jewish)	4792	619615
SPATA5L1	1321879	NM_024063.3(AFG2B):c.606_619dup (p.Glu207fs)	1	0.00250417	0	4.47e-12	6.57e-05	yes	European (Ashkenazi Jewish)	4792	619615
SPG11	1499692	NM_025137.4(SPG11):c.258-2A>C	2	0.00041736	0	0.0128617	1.97e-05	no	European (Ashkenazi Jewish)	4792	604360
STRC	165311	NM_153700.2(STRC):c.4171C>G (p.Arg1391Gly)	2	0.00271286	0	5.06e-13	0.000105473	yes	European (Ashkenazi Jewish)	4792	603720, 603964, 603964
SUMF1	2672	NM_182760.4(SUMF1):c.463T>C (p.Ser155Pro)	2	0.00104341	0	1.87e-05	7.88e-05	no	European (Ashkenazi Jewish)	4792	272200
SYNE1	1184548	NM_182961.4(SYNE1):c.12528+1G>A	none	0.00041736	0	0.0128581	1.31e-05	no	European (Ashkenazi Jewish)	4792	610743
TBX6	1325178	NM_004608.4(TBX6):c.466_469dup (p.Arg157fs)	1	0.00166945	0	2.72e-08	1.97e-05	yes	European (Ashkenazi Jewish)	4792	122600
TCIRG1	5462	NM_006019.4(TCIRG1):c.117+4A>T	2	0.00125209	5.34e-05	4.85e-05	1.97e-05	no	European (Ashkenazi Jewish)	4792	259700
TCTN3	208618	NM_015631.6(TCTN3):c.877C>T (p.Gln293Ter)	2	0.00041736	0	0.0128581	1.31e-05	no	European (Ashkenazi Jewish)	4792	258860
TECPR2	374308	NM_014844.5(TECPR2):c.1319del (p.Leu440fs)	2	0.00166945	0	2.72e-08	7.23e-05	yes	European (Ashkenazi Jewish)	4792	615031
TERT	1299388	NM_198253.3(TERT):c.-124C>T	2	0.00125209	8.01e-05	0.000131316	0.000124969	no	European (Ashkenazi Jewish)	4792	155600
TG	208619	NM_003235.5(TG):c.5184C>A (p.Cys1728Ter)	2	0.00229549	0	3.95e-11	8.54e-05	yes	European (Ashkenazi Jewish)	4792	274700
TGM1	39523	NM_000359.3(TGM1):c.1744C>T (p.Gln582Ter)	2	0.00041736	0	0.0128581	1.31e-05	no	European (Ashkenazi Jewish)	4792	242300
TGM5	631730	NM_201631.4(TGM5):c.255del (p.Ser86fs)	2	0.00166945	0	2.72e-08	2.63e-05	yes	European (Ashkenazi Jewish)	4792	609796
THG1L	441070	NM_017872.5(THG1L):c.164T>C (p.Val55Ala)	2	0.00354758	0	8.27e-17	0.000111673	yes	European (Ashkenazi Jewish)	4792	618800
TKT	243092	NM_001135055.2:c.769_770insCTACCTCCTTATCTTCTG	2	0.00125209	0	2.12e-06	4.6e-05	no	European (Ashkenazi Jewish)	4792	617044
TMEM216	197	NM_001173990.3(TMEM216):c.218G>T (p.Arg73Leu)	2	0.00417362	0	1.19e-19	0.000131453	yes	European (Ashkenazi Jewish)	4792	603194, 608091
TMEM260	426075	NM_017799.4(TMEM260):c.1393C>T (p.Gln465Ter)	1	0.00146077	0	2.4e-07	5.26e-05	yes	European (Ashkenazi Jewish)	4792	617478
TMEM67	1072098	NM_153704.6(TMEM67):c.1975C>T (p.Arg659Ter)	2	0.00083473	0	0.000165208	3.94e-05	no	European (Ashkenazi Jewish)	4792	602152, 607361, 610688, 613550, 615991, 216360
TMPRSS3	46127	NM_001256317.3(TMPRSS3):c.647G>A (p.Arg216His)	2	0.00041736	2.67e-05	0.035659	1.97e-05	no	European (Ashkenazi Jewish)	4792	Not described
TMPRSS6	1408	NM_001374504.1(TMPRSS6):c.1768C>T (p.Arg590Ter)	none	0.00041754	0	0.0128486	1.31e-05	no	European (Ashkenazi Jewish)	4790	206200
TPK1	30572	NM_022445.4(TPK1):c.656A>G (p.Asn219Ser)	1	0.00041736	0	0.0128581	1.31e-05	no	European (Ashkenazi Jewish)	4792	614458
TPO	1065534	NM_001206744.2(TPO):c.391T>C (p.Ser131Pro)	1	0.00062604	0	0.00145762	6.57e-06	no	European (Ashkenazi Jewish)	4792	274500
TRIM63	985254	NM_032588.4(TRIM63):c.481_482del (p.Ser161fs)	2	0.00041736	2.67e-05	0.035659	3.29e-05	no	European (Ashkenazi Jewish)	4792	Not described
TSPEAR	1197259	NM_144991.3(TSPEAR):c.1877T>C (p.Phe626Ser)	1	0.00229549	5.34e-05	2.47e-09	0.000118256	yes	European (Ashkenazi Jewish)	4792	620173
TTC21B	449860	NM_024753.5(TTC21B):c.1088-1G>C	1	0.00041736	0	0.0128593	6.58e-06	no	European (Ashkenazi Jewish)	4792	Not described
TTN	47175	NM_001267550.2(TTN):c.61876C>T (p.Arg20626Ter)	2	0.00083473	0	0.000165208	5.92e-05	no	European (Ashkenazi Jewish)	4792	115200, 600334, 603689, 604145, 608807, 611705, 613765
TUBGCP4	190124	NM_014444.5(TUBGCP4):c.579dup (p.Gly194fs)	2	0.00229549	0	3.95e-11	4.6e-05	yes	European (Ashkenazi Jewish)	4792	616335
TYMP	5678	NM_005138.3(SCO2):c.157C>T (p.Gln53Ter)	2	0.00062604	0	0.00145783	3.29e-05	no	European (Ashkenazi Jewish)	4792	604377, 608908
TYR	99562	NM_000372.5(TYR):c.325G>A (p.Gly109Arg)	2	0.00083473	2.67e-05	0.000751155	7.89e-05	no	European (Ashkenazi Jewish)	4792	Not described
UROS	30626	NM_000375.3(UROS):c.661-31T>G	none	0.00062604	0	0.00145762	2.63e-05	no	European (Ashkenazi Jewish)	4792	263700
USH2A	30722	NM_206933.4(USH2A):c.7595-2144A>G	2	0.00062604	0	0.00145762	5.91e-05	no	European (Ashkenazi Jewish)	4792	268000, 276901, 613809
VPS11	218366	NM_021729.6(VPS11):c.2536T>G (p.Cys846Gly)	2	0.00187813	2.67e-05	2.77e-08	5.26e-05	yes	European (Ashkenazi Jewish)	4792	616683
VPS13A	838917	NM_033305.3(VPS13A):c.6059del (p.Pro2020fs)	2	0.00062604	0	0.00145824	3.95e-05	no	European (Ashkenazi Jewish)	4792	200150
VRK1	7497	NM_003384.3(VRK1):c.1072C>T (p.Arg358Ter)	2	0.00125209	0	2.12e-06	4.61e-05	no	European (Ashkenazi Jewish)	4792	607596
WDR35	1368965	NM_020779.4(WDR35):c.1694_1695dup (p.Thr566Ter)	1	0.00104341	0	1.87e-05	1.97e-05	no	European (Ashkenazi Jewish)	4792	613610, 614091
CD55	431759	NM_000574.5(CD55):c.596C>T (p.Ser199Leu)	none	0.04	2.37e-05	4.11e-06	6.58e-06	no	Other Jewish/South European	50	Not described
FMO3	985096	NM_001002294.3(FMO3):c.1499G>A (p.Arg500Gln)	1	0.06	2.37e-05	6.23e-09	3.94e-05	yes	Other Jewish/South European	50	Not described
KLKB1	12033	NM_000892.5(KLKB1):c.337C>T (p.Arg113Ter)	none	0.04	4.74e-05	8.22e-06	3.29e-05	no	Other Jewish/South European	50	Not described
AAAS	5046	NM_015665.6(AAAS):c.1087+1G>A	1	0.00026261	0	0.0324811	6.57e-06	no	Puerto Rican	7616	231550
AAGAB	39733	NM_024666.5(AAGAB):c.370C>T (p.Arg124Ter)	2	0.00065651	0	0.000190033	4.61e-05	no	Puerto Rican	7616	148600
ABCA4	212727	NM_000350.3(ABCA4):c.1964T>G (p.Phe655Cys)	2	0.00262605	8.66e-05	1.29e-12	0.000315387	yes	Puerto Rican	7616	153800, 248200, 601718, 604116
ABCA4	99292	NM_000350.3(ABCA4):c.4537dup (p.Gln1513fs)	2	0.00039391	0	0.00585795	1.97e-05	no	Puerto Rican	7616	268000, 248200, 601718, 604116
ABCB11	288100	NM_003742.4(ABCB11):c.1708G>A (p.Ala570Thr)	2	0.00118172	2.89e-05	1.68e-06	2.63e-05	yes	Puerto Rican	7616	601847
ABCB4	802326	NM_000443.4(ABCB4):c.2784-12T>C	1	0.00800945	2.89e-05	1.69e-44	0.000177363	yes	Puerto Rican	7616	211600
ABCC2	208557	NM_000392.5(ABCC2):c.3741+1G>A	2	0.00354517	2.89e-05	1.8e-19	9.85e-05	yes	Puerto Rican	7616	237500
ABCC2	498041	NM_000392.5(ABCC2):c.3463del (p.Thr1155fs)	2	0.00065651	0	0.000189988	1.97e-05	no	Puerto Rican	7616	Not described
ABCC2	498429	NM_000392.5(ABCC2):c.3258+1G>A	2	0.00407038	5.77e-05	2.92e-21	0.000157706	yes	Puerto Rican	7616	Not described
ABCG8	1441157	NM_022437.3(ABCG8):c.1476T>A (p.Tyr492Ter)	1	0.00039412	2.89e-05	0.020267	3.96e-05	no	Puerto Rican	7612	Not described
ACADVL	203585	NM_000018.4(ACADVL):c.1376G>A (p.Arg459Gln)	3	0.00039391	2.89e-05	0.0202481	3.29e-05	no	Puerto Rican	7616	201475
ACAT1	166649	NM_000019.4(ACAT1):c.444_445del (p.Met148fs)	2	0.00157604	0	1.16e-09	4.6e-05	yes	Puerto Rican	7614	203750
ACOX1	578920	NM_004035.7(ACOX1):c.139del (p.Gln47fs)	2	0.00026261	0	0.0324811	Not annotated	no	Puerto Rican	7616	264470
ACP5	1455117	NM_001611.5(ACP5):c.799del (p.Ser267fs)	2	0.00026261	0	0.0324811	6.57e-06	no	Puerto Rican	7616	607944
ADA	1970	NM_000022.4(ADA):c.466C>T (p.Arg156Cys)	2	0.00026261	0	0.0324811	1.97e-05	no	Puerto Rican	7616	102700
ADD3	242273	NM_016824.5(ADD3):c.1100G>A (p.Gly367Asp)	2	0.00026261	0	0.0324811	1.97e-05	no	Puerto Rican	7616	617008
AFP	18170	NM_001134.3(AFP):c.543G>A (p.Trp181Ter)	none	0.00118172	0	2e-07	7.23e-05	yes	Puerto Rican	7616	615969
AGXT	5646	NM_000030.3(AGXT):c.731T>C (p.Ile244Thr)	2	0.00026261	0	0.0324811	5.26e-05	no	Puerto Rican	7616	259900
AHI1	503987	NM_001134831.2(AHI1):c.72_85del (p.Ser24fs)	2	0.00236345	5.77e-05	5.18e-12	5.91e-05	yes	Puerto Rican	7616	608629
AIMP2	225106	NM_006303.4(AIMP2):c.575-2A>G	2	0.00105042	0	1.11e-06	4.6e-05	yes	Puerto Rican	7616	618006
AIRE	487443	NM_000383.4(AIRE):c.798+1G>A	2	0.00315126	0	1.34e-18	0.000151117	yes	Puerto Rican	7616	240300
ALDOB	495347	NM_000035.4(ALDOB):c.-11+1G>C	2	0.00105042	0	1.11e-06	5.26e-05	yes	Puerto Rican	7616	229600
ALG1	504406	NM_019109.5(ALG1):c.823G>T (p.Glu275Ter)	2	0.00026261	0	0.0324811	6.57e-06	no	Puerto Rican	7616	608540
ALG1	95931	NM_019109.5(ALG1):c.1079C>T (p.Ala360Val)	2	0.00039391	0	0.00585379	1.97e-05	no	Puerto Rican	7616	608540
ALOX12B	982978	NM_001139.3(ALOX12B):c.1272dup (p.Lys425fs)	2	0.00091912	0	6.17e-06	5.92e-05	no	Puerto Rican	7616	242100
ALPK3	1455524	NM_020778.5(ALPK3):c.1438del (p.Arg480fs)	2	0.00052521	0	0.00105457	Not annotated	no	Puerto Rican	7616	Not described
ALPL	591139	NM_000478.6(ALPL):c.994G>T (p.Glu332Ter)	2	0.00026261	0	0.0324811	1.31e-05	no	Puerto Rican	7616	Not described
AMT	550886	NM_000481.4(AMT):c.794G>A (p.Arg265His)	2	0.00065651	0	0.000189988	2.63e-05	no	Puerto Rican	7616	605899
ARG1	2397	NM_000045.4(ARG1):c.61C>T (p.Arg21Ter)	2	0.00026261	0	0.0324811	6.58e-06	no	Puerto Rican	7616	207800
ARSA	21187	NM_000487.6(ARSA):c.769G>C (p.Asp257His)	2	0.00039391	0	0.00585296	1.31e-05	no	Puerto Rican	7616	250100
ASAH1	180643	NM_177924.5(ASAH1):c.456A>C (p.Lys152Asn)	2	0.00039391	0	0.00585296	3.94e-05	no	Puerto Rican	7616	159950
ASPA	2616	NM_000049.4(ASPA):c.212G>A (p.Arg71His)	2	0.00039391	0	0.00585296	0.000138009	no	Puerto Rican	7616	271900
ASPM	21583	NM_018136.5(ASPM):c.3811C>T (p.Arg1271Ter)	2	0.00026261	0	0.0324811	3.95e-05	no	Puerto Rican	7616	608716
ASPM	4960	NM_018136.5(ASPM):c.9178C>T (p.Gln3060Ter)	2	0.00446429	2.89e-05	1.36e-24	0.000151723	yes	Puerto Rican	7616	608716
ASS1	813406	NM_054012.4(ASS1):c.352G>A (p.Ala118Thr)	2	0.00026261	0	0.0324811	3.94e-05	no	Puerto Rican	7616	215700
ATP7B	188725	NM_000053.4(ATP7B):c.2731-2A>G	2	0.00157563	0	1.17e-09	8.54e-05	yes	Puerto Rican	7616	277900
BBS1	12144	NM_024649.5(BBS1):c.1645G>T (p.Glu549Ter)	2	0.00315126	0	1.34e-18	0.000131473	yes	Puerto Rican	7616	268000, 209900
BBS7	3016	NM_176824.3(BBS7):c.632C>T (p.Thr211Ile)	2	0.00223214	0	2.2e-13	5.92e-05	yes	Puerto Rican	7616	615984
BCS1L	6169	NM_001079866.2(BCS1L):c.166C>T (p.Arg56Ter)	2	0.00275735	8.66e-05	2.65e-13	0.000282545	yes	Puerto Rican	7616	124000, 256000, 262000, 603358
BRCA2	37867	NM_000059.4(BRCA2):c.3922G>T (p.Glu1308Ter)	3	0.00118172	2.89e-05	1.68e-06	5.26e-05	yes	Puerto Rican	7616	155255, 176807, 194070, 605724, 612555, 613029, 613347, 114480
CA2	632527	NM_000067.3(CA2):c.681del (p.Lys227fs)	2	0.00288866	2.89e-05	7.9e-16	0.000111688	yes	Puerto Rican	7616	259730
CAMTA1	1706201	NM_015215.4(CAMTA1):c.234G>A (p.Glu78=)	1	0.00026261	0	0.0324811	6.57e-06	no	Puerto Rican	7616	Not described
CAPN1	225768	NM_005186.4(CAPN1):c.1605+5G>A	2	0.00065651	2.89e-05	0.000968806	0.000124956	no	Puerto Rican	7616	616907
CBS	212852	NM_000071.3(CBS):c.700G>A (p.Asp234Asn)	2	0.0009396	6e-05	0.000171935	8.6e-05	no	Puerto Rican	7450	Not described
CC2D2A	1427276	NM_001378615.1(CC2D2A):c.4522del (p.Ile1508fs)	1	0.00039391	0	0.00585296	1.32e-05	no	Puerto Rican	7616	Not described
CCBE1	448	NM_133459.4(CCBE1):c.683_684insT (p.Leu229fs)	1	0.00078782	0	3.42e-05	6.57e-05	no	Puerto Rican	7616	235510
CCNO	861050	NM_021147.5(CCNO):c.875_897del (p.Asp292fs)	1	0.00052521	0	0.00105457	1.31e-05	no	Puerto Rican	7616	Not described
CDHR1	838681	NM_033100.4(CDHR1):c.525+1G>A	1	0.00223214	2.89e-05	3.29e-12	5.26e-05	yes	Puerto Rican	7616	Not described
CDHR1	847679	NM_033100.4(CDHR1):c.1485+2T>C	2	0.00091912	5.77e-05	0.000157572	5.91e-05	no	Puerto Rican	7616	Not described
CENPJ	210654	NM_018451.5(CENPJ):c.1263G>C (p.Gln421His)	1	0.00065651	2.89e-05	0.000968806	0.000203679	no	Puerto Rican	7616	613676
CEP41	1471398	NM_018718.3(CEP41):c.278-1G>A	1	0.00052521	0	0.00105457	6.58e-06	no	Puerto Rican	7616	614464
CEP83	1070747	NM_016122.3(CEP83):c.2007del (p.Glu669fs)	2	0.00197006	0	6.78e-12	6.57e-05	yes	Puerto Rican	7614	615862
CERKL	1072011	NM_201548.5(CERKL):c.1389_1392del (p.Tyr464fs)	2	0.00026261	0	0.0324811	1.97e-05	no	Puerto Rican	7616	Not described
CERKL	857117	NM_201548.5(CERKL):c.222del (p.Gln74fs)	2	0.00065651	0	0.000189988	2.63e-05	no	Puerto Rican	7616	608380
CERKL	860317	NM_201548.5(CERKL):c.1462G>T (p.Glu488Ter)	2	0.00170693	5.77e-05	1.53e-08	5.91e-05	yes	Puerto Rican	7616	608380
CFTR	53338	NM_000492.4(CFTR):c.1680-886A>G	3	0.00039401	2.89e-05	0.0202521	2.63e-05	no	Puerto Rican	7614	167800, 211400, 219700, 277180
CFTR	7139	NM_000492.4(CFTR):c.1000C>T (p.Arg334Trp)	4	0.00065651	2.89e-05	0.000969027	9.2e-05	no	Puerto Rican	7616	167800, 211400, 219700, 277180
CFTR	7162	NM_000492.4(CFTR):c.3196C>T (p.Arg1066Cys)	3	0.00157563	0	1.17e-09	6.58e-05	yes	Puerto Rican	7616	167800, 211400, 219700, 277180
CFTR	7190	NM_000492.4(CFTR):c.617T>G (p.Leu206Trp)	3	0.00039391	5.77e-05	0.043851	0.000118315	no	Puerto Rican	7616	167800, 211400, 219700, 277180
CHKB	451378	NM_005198.5(CHKB):c.151C>T (p.Gln51Ter)	2	0.00052521	8.66e-05	0.0232232	5.25e-05	no	Puerto Rican	7616	602541
CHMP1A	39837	NM_002768.5(CHMP1A):c.88C>T (p.Gln30Ter)	1	0.00354517	2.89e-05	1.8e-19	0.000124839	yes	Puerto Rican	7616	614961
CHRND	1506763	NM_000751.3(CHRND):c.243+1G>A	1	0.00026267	0	0.0324671	6.58e-06	no	Puerto Rican	7614	253290
CLCN2	813301	NM_004366.6(CLCN2):c.1397-1G>A	1	0.00026261	0	0.0324872	7.01e-06	no	Puerto Rican	7616	615651
CLN5	205144	NM_006493.4(CLN5):c.448C>T (p.Arg150Ter)	2	0.00052521	0	0.00105477	7.23e-05	no	Puerto Rican	7616	256731
CNGA1	242520	NM_001379270.1(CNGA1):c.640C>T (p.Arg214Ter)	2	0.00039391	5.77e-05	0.043851	9.87e-05	no	Puerto Rican	7616	268000, 613756, 613756
CNGB1	280141	NM_001297.5(CNGB1):c.3150del (p.Phe1051fs)	2	0.00223214	8.66e-05	1.44e-10	9.2e-05	yes	Puerto Rican	7616	613767
CNGB3	427692	NM_019098.5(CNGB3):c.1432C>T (p.Arg478Ter)	2	0.00039391	0	0.00585296	2.63e-05	no	Puerto Rican	7616	262300
COL27A1	143245	NM_032888.4(COL27A1):c.2089G>C (p.Gly697Arg)	2	0.00905987	5.77e-05	5.88e-49	0.000315362	yes	Puerto Rican	7616	615155
COL4A4	447196	NM_000092.5(COL4A4):c.914_930+29del	2	0.00052521	0	0.00105457	1.97e-05	no	Puerto Rican	7616	Not described
COL7A1	1488426	NM_000094.4(COL7A1):c.6206G>A (p.Arg2069His)	1	0.00026261	0	0.0324811	4.6e-05	no	Puerto Rican	7616	Not described
COL7A1	372345	NM_000094.4(COL7A1):c.6527dup (p.Gly2177fs)	2	0.00091912	0	6.17e-06	5.26e-05	no	Puerto Rican	7616	131850, 131705, 131750, 132000, 226600, 604129, 607523
COL7A1	419502	NM_000094.4(COL7A1):c.7828C>T (p.Arg2610Ter)	2	0.00026261	0	0.0324811	6.57e-06	no	Puerto Rican	7616	226600, 604129
COL7A1	488686	NM_000094.4(COL7A1):c.7462C>T (p.Gln2488Ter)	2	0.00052521	0	0.00105477	1.97e-05	no	Puerto Rican	7616	Not described
CPLANE1	1456393	NM_001384732.1(CPLANE1):c.7032del (p.Lys2345fs)	2	0.00039391	0	0.00585296	Not annotated	no	Puerto Rican	7616	277170, 614615
CPT2	495549	NM_000098.3(CPT2):c.98del (p.Gln33fs)	2	0.00144433	0	6.48e-09	4.6e-05	yes	Puerto Rican	7616	255110, 600649, 608836, 614212
CRB1	99870	NM_201253.3(CRB1):c.1438T>C (p.Cys480Arg)	2	0.00210084	0	1.22e-12	6.57e-05	yes	Puerto Rican	7616	600105, 613835
CRB1	99913	NM_201253.3(CRB1):c.613_619del (p.Ile205fs)	2	0.00131303	0	3.6e-08	2.63e-05	yes	Puerto Rican	7616	268000, 172870, 204000, 600105, 613835
CTC1	40250	NM_025099.6(CTC1):c.2951GTT[1] (p.Cys985del)	2	0.00380777	0	2.51e-22	0.000131423	yes	Puerto Rican	7616	612199
CTC1	647135	NM_025099.6(CTC1):c.2996_2997del (p.Pro999fs)	2	0.00039391	0	0.00585296	2.63e-05	no	Puerto Rican	7616	612199
CTSC	7296	NM_001814.6(CTSC):c.116G>C (p.Trp39Ser)	1	0.00065651	0	0.000189988	6.57e-06	no	Puerto Rican	7616	245000
CTSK	649051	NM_000396.4(CTSK):c.953G>A (p.Cys318Tyr)	2	0.00105042	2.89e-05	8.39e-06	7.88e-05	no	Puerto Rican	7616	265800
CYP11B1	35986	NM_000497.4(CYP11B1):c.125C>T (p.Pro42Leu)	2	0.00026261	0	0.0324811	7.23e-05	no	Puerto Rican	7616	103900, 202010
CYP11B1	995869	NM_000497.4(CYP11B1):c.946G>A (p.Val316Met)	2	0.00052521	2.89e-05	0.00451288	5.91e-05	no	Puerto Rican	7616	202010
CYP11B2	16881	NM_000498.3(CYP11B2):c.554C>T (p.Thr185Ile)	2	0.00039391	5.77e-05	0.043851	4.6e-05	no	Puerto Rican	7616	203400, 610600
CYP2U1	429249	NM_183075.3(CYP2U1):c.1210_1211del (p.Glu404fs)	2	0.00105042	0	1.11e-06	3.29e-05	yes	Puerto Rican	7616	615030
DAP3	1076776	NM_139119.3(YY1AP1):c.-151-100dup	1	0.00026261	0	0.0324811	1.97e-05	no	Puerto Rican	7616	Not described
DNAH1	578911	NM_015512.5(DNAH1):c.10468_10471del (p.Arg3490fs)	1	0.00433298	5.77e-05	1.06e-22	0.000223667	yes	Puerto Rican	7616	617577, 617576
DNAH5	407232	NM_001369.3(DNAH5):c.2533C>T (p.Gln845Ter)	1	0.00065651	0	0.000189988	6.57e-06	no	Puerto Rican	7616	Not described
DNAH5	644218	NM_001369.3(DNAH5):c.1852C>T (p.Arg618Ter)	2	0.00052521	0	0.00105457	6.57e-06	no	Puerto Rican	7616	Not described
DNAH8	238657	NM_001206927.2(DNAH8):c.9194+1G>A	2	0.00052521	2.89e-05	0.00451288	0.000131574	no	Puerto Rican	7616	Not described
DNAH9	986968	NM_001372.4(DNAH9):c.3354-1del	2	0.00026261	0	0.0324811	1.31e-05	no	Puerto Rican	7616	Not described
DOCK6	504926	NM_020812.4(DOCK6):c.4576C>T (p.Arg1526Ter)	2	0.00052521	2.89e-05	0.00451288	1.97e-05	no	Puerto Rican	7616	Not described
DONSON	1509791	NM_017613.4(DONSON):c.402+1G>C	1	0.00026261	0	0.0324811	Not annotated	no	Puerto Rican	7616	Not described
DPYS	446083	NM_001385.3(DPYS):c.1423C>T (p.Arg475Ter)	2	0.00039391	5.77e-05	0.043851	9.86e-05	no	Puerto Rican	7616	222748
DTNBP1	3432	NM_032122.5(DTNBP1):c.307C>T (p.Gln103Ter)	2	0.00026261	0	0.0324811	1.31e-05	no	Puerto Rican	7616	614076
DUOX2	984928	NM_001363711.2(DUOX2):c.4081-1G>A	2	0.00026261	0	0.0324811	3.29e-05	no	Puerto Rican	7616	607200
DYNC2H1	419236	NM_001377.3(DYNC2H1):c.5983G>A (p.Ala1995Thr)	2	0.00288866	0	4.15e-17	0.000118363	yes	Puerto Rican	7616	613091
DYSF	198495	NM_001130987.2(DYSF):c.797G>A (p.Gly266Glu)	2	0.00131303	2.89e-05	3.31e-07	2.63e-05	yes	Puerto Rican	7616	253601
DYSF	6675	NM_001130987.2(DYSF):c.3191G>A (p.Arg1064His)	2	0.00039391	0	0.00585296	7.23e-05	no	Puerto Rican	7616	253601, 606768, 254130
DZIP1	984961	NM_198968.4(DZIP1):c.72C>A (p.Ser24Arg)	1	0.00052521	0	0.00105656	1.98e-05	no	Puerto Rican	7616	610840
ECE1	9133	NM_001397.3(ECE1):c.2260C>T (p.Arg754Cys)	none	0.00564601	2.89e-05	3.3e-31	0.000381037	yes	Puerto Rican	7616	613870
ECHDC1	978063	NM_001002030.2(ECHDC1):c.389T>C (p.Met130Thr)	1	0.00144433	5.77e-05	3.53e-07	9.86e-05	yes	Puerto Rican	7616	201470
ECHS1	802641	NM_004092.4(ECHS1):c.583G>A (p.Gly195Ser)	2	0.00144433	0	6.48e-09	5.25e-05	yes	Puerto Rican	7616	616277
ELAC2	488502	NM_018127.7(ELAC2):c.2009del (p.Cys670fs)	2	0.00078782	5.77e-05	0.000685695	6.57e-05	no	Puerto Rican	7616	615440, 615440
EPCAM	12771	NM_002354.3(EPCAM):c.491+1G>A	1	0.00026261	0	0.0324811	1.97e-05	no	Puerto Rican	7616	613217
EPG5	620301	NM_020964.3(EPG5):c.263T>G (p.Leu88Ter)	2	0.00131303	5.77e-05	1.66e-06	5.26e-05	yes	Puerto Rican	7616	242840
EPG5	844744	NM_020964.3(EPG5):c.1254del (p.Ser419fs)	1	0.00039391	0	0.00585379	6.57e-06	no	Puerto Rican	7616	242840
EPHB2	633783	NM_017449.5(EPHB2):c.2233C>T (p.Arg745Cys)	none	0.00026261	0	0.0324811	1.31e-05	no	Puerto Rican	7616	618462
ERCC6L2	421974	NM_020207.7(ERCC6L2):c.19C>T (p.Gln7Ter)	2	0.00761555	2.89e-05	2.8e-42	0.000282449	yes	Puerto Rican	7616	615715
ETFDH	203730	NM_004453.4(ETFDH):c.405+3A>T	2	0.00105042	0	1.11e-06	5.26e-05	yes	Puerto Rican	7616	231680
EYS	438200	NM_001142800.2(EYS):c.5928-2A>G	2	0.00196954	2.89e-05	9.07e-11	8.54e-05	yes	Puerto Rican	7616	268000, 602772
EYS	649430	NM_001142800.2(EYS):c.6102del (p.Phe2034fs)	1	0.00039422	0	0.00585408	Not annotated	no	Puerto Rican	7610	Not described
EYS	802235	NM_001142800.2(EYS):c.4651G>T (p.Glu1551Ter)	2	0.00039391	2.89e-05	0.0202481	6.58e-06	no	Puerto Rican	7616	602772
F7	1163548	NM_019616.4(F7):c.854G>A (p.Arg285His)	2	0.00144433	2.89e-05	6.49e-08	9.2e-05	yes	Puerto Rican	7616	Not described
FA2H	458305	NM_024306.5(FA2H):c.131C>A (p.Pro44Gln)	2	0.00065651	0	0.000189988	3.94e-05	no	Puerto Rican	7616	Not described
FAH	576751	NM_000137.4(FAH):c.1027G>T (p.Gly343Trp)	2	0.00170693	5.77e-05	1.53e-08	6.57e-05	yes	Puerto Rican	7616	276700
FAM161A	952865	NM_001201543.2(FAM161A):c.1702_1703del (p.Ser568fs)	2	0.00196954	2.89e-05	9.05e-11	3.94e-05	yes	Puerto Rican	7616	Not described
FANCA	41003	NM_000135.4(FANCA):c.3782TCT[2] (p.Phe1263del)	2	0.00052521	2.89e-05	0.00451533	9.2e-05	no	Puerto Rican	7616	227650
FANCI	631744	NM_001113378.2(FANCI):c.3041G>A (p.Cys1014Tyr)	2	0.00026261	0	0.0324841	0.000105143	no	Puerto Rican	7616	609053
FASTKD2	419835	NM_001136193.2(FASTKD2):c.478_481del (p.Ser160fs)	1	0.00026261	0	0.0324811	Not annotated	no	Puerto Rican	7616	Not described
FBXO7	1678355	NM_012179.4(FBXO7):c.961C>T (p.Arg321Ter)	2	0.00026261	0	0.0324811	1.97e-05	no	Puerto Rican	7616	Not described
FDPS	835300	NM_002004.4(FDPS):c.684+2T>G	1	0.00183824	0	3.78e-11	3.95e-05	yes	Puerto Rican	7616	Not described
FERMT1	1322895	NM_017671.5(FERMT1):c.328C>T (p.Arg110Ter)	1	0.00052521	0	0.00105457	3.94e-05	no	Puerto Rican	7616	173650
FGD4	570318	NM_001370298.3(FGD4):c.1402del (p.Gln468fs)	2	0.00131303	0	3.6e-08	3.94e-05	yes	Puerto Rican	7616	Not described
FKRP	4232	NM_024301.5(FKRP):c.899T>C (p.Val300Ala)	2	0.00052535	0	0.00105486	4.61e-05	no	Puerto Rican	7614	236670, 606612, 607155, 613153
FLG	489350	NM_002016.2(FLG):c.8911A>T (p.Arg2971Ter)	1	0.00225345	5.98e-05	3.63e-11	9.01e-05	yes	Puerto Rican	7544	Not described
FLG	504188	NM_002016.2(FLG):c.5690del (p.His1897fs)	1	0.00026261	0	0.0325026	1.32e-05	no	Puerto Rican	7616	Not described
FLT4	16269	NM_182925.5(FLT4):c.2563G>A (p.Ala855Thr)	1	0.00249475	8.66e-05	6.26e-12	9.19e-05	yes	Puerto Rican	7616	153100
FLVCR1	1377362	NM_014053.4(FLVCR1):c.28del (p.Ala10fs)	1	0.00157563	0	1.17e-09	5.27e-05	yes	Puerto Rican	7616	Not described
GALNS	708	NM_000512.5(GALNS):c.901G>T (p.Gly301Cys)	2	0.00039391	2.89e-05	0.0202481	0.000111748	no	Puerto Rican	7616	253000
GALNS	709	NM_000512.5(GALNS):c.485C>T (p.Ser162Phe)	2	0.00026261	0	0.0324811	6.57e-06	no	Puerto Rican	7616	253000
GAMT	573140	NM_000156.6(GAMT):c.403G>A (p.Asp135Asn)	3	0.00039391	2.89e-05	0.0202481	2.63e-05	no	Puerto Rican	7616	612736
GBA1	4293	NM_000157.4(GBA1):c.1342G>C (p.Asp448His)	2	0.00091912	8.66e-05	0.000443102	0.00019735	no	Puerto Rican	7616	127750, 168600, 230800, 230900, 231000, 231005, 608013, 230900, 231000
GCNT2	571035	NM_001491.3(GCNT2):c.60del (p.Ile20fs)	1	0.00170693	2.89e-05	2.45e-09	0.000118251	yes	Puerto Rican	7616	116700
GDAP1	4193	NM_018972.4(GDAP1):c.487C>T (p.Gln163Ter)	2	0.00039401	5.78e-05	0.043848	0.000151282	no	Puerto Rican	7614	214400, 607706, 607831, 608340
GDAP1	4202	NM_018972.4(GDAP1):c.692C>T (p.Pro231Leu)	2	0.0052521	0	1.58e-30	0.00016461	yes	Puerto Rican	7616	214400, 607831
GFM1	214500	NM_024996.7(GFM1):c.2011C>T (p.Arg671Cys)	2	0.00078782	2.89e-05	0.000202581	6.58e-05	no	Puerto Rican	7616	609060
GLB1	528328	NM_000404.4(GLB1):c.1325G>A (p.Arg442Gln)	2	0.00065651	2.89e-05	0.000968806	8.55e-05	no	Puerto Rican	7616	230500, 230600, 230650, 253010
GLB1	939	NM_000404.4(GLB1):c.622C>T (p.Arg208Cys)	2	0.00131303	2.89e-05	3.31e-07	0.000131487	yes	Puerto Rican	7616	230500, 230600, 230650, 253010
GLDC	370365	NM_000170.3(GLDC):c.499G>T (p.Glu167Ter)	2	0.00275735	0	2.31e-16	0.000137953	yes	Puerto Rican	7616	605899
GNRHR	1519153	NM_000406.3(GNRHR):c.797T>G (p.Leu266Arg)	2	0.00039391	5.77e-05	0.043851	5.26e-05	no	Puerto Rican	7616	Not described
GNRHR	16030	NM_000406.3(GNRHR):c.416G>A (p.Arg139His)	2	0.00078782	5.77e-05	0.000685695	0.000197244	no	Puerto Rican	7616	146110, 146110
GPSM2	35494	NM_013296.5(GPSM2):c.1062+1G>T	2	0.00118172	0	2e-07	5.92e-05	yes	Puerto Rican	7616	604213
GYG1	666973	NM_004130.4(GYG1):c.7+1G>A	2	0.00131303	0	3.6e-08	3.29e-05	yes	Puerto Rican	7616	616199
HACE1	523851	NM_020771.4(HACE1):c.1990C>T (p.Arg664Ter)	1	0.00026261	0	0.0324872	1.32e-05	no	Puerto Rican	7616	Not described
HADHB	418243	NM_000183.3(HADHB):c.210-1G>T	2	0.00065651	0	0.000189988	2.63e-05	no	Puerto Rican	7616	609015
HEXA	3896	NM_000520.6(HEXA):c.533G>A (p.Arg178His)	2	0.00078782	8.66e-05	0.00174194	1.97e-05	no	Puerto Rican	7616	272800
HMGCL	521753	NM_000191.3(HMGCL):c.505_506del (p.Ser169fs)	2	0.00026261	0	0.0324811	1.31e-05	no	Puerto Rican	7616	246450, 609016
HMGCS2	203781	NM_005518.4(HMGCS2):c.685+2T>A	2	0.00118172	0	2e-07	2.63e-05	yes	Puerto Rican	7616	Not described
HNF4A	562363	NM_175914.5(HNF4A):c.658G>A (p.Val220Met)	1	0.00078782	2.89e-05	0.000202581	1.97e-05	no	Puerto Rican	7616	Not described
HNRNPA1	65453	NM_031157.4(HNRNPA1):c.956A>G (p.Asn319Ser)	1	0.00196954	0	6.8e-12	9.2e-05	yes	Puerto Rican	7616	615426
HPS1	1416237	NM_000195.5(HPS1):c.937G>A (p.Gly313Ser)	2	0.00039391	0	0.00585296	Not annotated	no	Puerto Rican	7616	Not described
HPS1	5277	NM_000195.5(HPS1):c.1472_1487dup (p.His497fs)	2	0.00971639	5.77e-05	1.23e-52	0.000361386	yes	Puerto Rican	7616	203300
HSD17B4	586027	NM_000414.4(HSD17B4):c.58+190T>A	1	0.00288866	0	4.15e-17	5.26e-05	yes	Puerto Rican	7616	Not described
HSPG2	1323078	NM_005529.7(HSPG2):c.9033_9034del (p.Pro3011_Ser3012insTer)	1	0.00039391	0	0.00585296	2.63e-05	no	Puerto Rican	7616	Not described
HSPG2	1393444	NM_005529.7(HSPG2):c.5449C>T (p.Arg1817Ter)	1	0.00026261	0	0.0324811	1.31e-05	no	Puerto Rican	7616	Not described
HTRA2	1424738	NM_013247.5(HTRA2):c.244C>T (p.Gln82Ter)	1	0.00144433	0	6.48e-09	2.63e-05	yes	Puerto Rican	7616	Not described
IFT80	956602	NM_020800.3(IFT80):c.958-1G>T	2	0.00380777	0	2.51e-22	0.000105265	yes	Puerto Rican	7616	611263
IFT81	956773	NM_014055.4(IFT81):c.1441C>T (p.Arg481Ter)	1	0.00052521	2.89e-05	0.00451288	4.61e-05	no	Puerto Rican	7616	617895
IGFALS	318251	NM_004970.3(IGFALS):c.827A>G (p.Asn276Ser)	2	0.00052521	2.89e-05	0.00451452	2.63e-05	no	Puerto Rican	7616	615961
ITGB4	1048067	NM_000213.5(ITGB4):c.3321_3331del (p.Asp1109fs)	2	0.00052535	0	0.00105366	6.58e-06	no	Puerto Rican	7614	226730, 619816
IVD	188993	NM_002225.5(IVD):c.1179del (p.Leu394fs)	2	0.00039391	2.89e-05	0.0202481	4.6e-05	no	Puerto Rican	7616	243500
IVD	372389	NM_002225.5(IVD):c.550+1G>A	1	0.00236345	2.89e-05	6.25e-13	7.23e-05	yes	Puerto Rican	7616	243500
IYD	737	NM_203395.3(IYD):c.301C>T (p.Arg101Trp)	2	0.00078802	8.66e-05	0.00173989	5.26e-05	no	Puerto Rican	7614	274800
KCNJ1	1482322	NM_153766.3(KCNJ1):c.875G>A (p.Arg292Gln)	1	0.00196954	2.89e-05	9.05e-11	9.86e-05	yes	Puerto Rican	7616	Not described
KCNJ1	9157	NM_153766.3(KCNJ1):c.584C>T (p.Ala195Val)	2	0.00065651	0	0.000189988	2.63e-05	no	Puerto Rican	7616	241200
KCNV2	265419	NM_133497.4(KCNV2):c.778A>T (p.Lys260Ter)	2	0.00091912	5.77e-05	0.000157622	0.000118332	no	Puerto Rican	7616	Not described
KCTD7	843	NM_153033.5(KCTD7):c.295C>T (p.Arg99Ter)	1	0.00105042	0	1.11e-06	2.63e-05	yes	Puerto Rican	7616	611726
KIF7	195441	NM_198525.3(KIF7):c.61C>T (p.Arg21Ter)	2	0.00131303	0	3.6e-08	4.6e-05	yes	Puerto Rican	7616	200990
LDLR	251808	NM_000527.5(LDLR):c.1359-5C>G	3	0.00039391	0	0.00585296	3.94e-05	no	Puerto Rican	7616	143890
LDLR	3686	NM_000527.5(LDLR):c.530C>T (p.Ser177Leu)	3	0.00052521	2.89e-05	0.00451288	3.94e-05	no	Puerto Rican	7616	143890
LEPR	421140	NM_002303.6(LEPR):c.93G>A (p.Trp31Ter)	2	0.00052521	8.66e-05	0.0232232	2.63e-05	no	Puerto Rican	7616	Not described
LHCGR	14393	NM_000233.4(LHCGR):c.1847C>A (p.Ser616Tyr)	2	0.00249475	0	7.13e-15	5.26e-05	yes	Puerto Rican	7616	Not described
LMOD3	817627	NM_198271.5(LMOD3):c.723_733del (p.Asp242fs)	2	0.00039391	2.89e-05	0.0202481	1.97e-05	no	Puerto Rican	7616	616165
LOC106099062	1675446	NC_000011.10:g.5227261C>T	1	0.00039391	5.77e-05	0.0438566	1.97e-05	no	Puerto Rican	7616	Not described
LPIN1	1465375	NM_001349206.2(LPIN1):c.1807-2A>G	2	0.00354517	0	7.78e-21	7.89e-05	yes	Puerto Rican	7616	268200
LRP5	1492779	NM_002335.4(LRP5):c.3710G>A (p.Arg1237Gln)	1	0.00039391	0	0.00585296	2.63e-05	no	Puerto Rican	7616	Not described
LRTOMT	179792	NM_001393500.2(TOMT):c.259+4A>C	2	0.00052521	2.89e-05	0.0045137	2.63e-05	no	Puerto Rican	7616	611451
LSS	599318	NM_002340.6(LSS):c.1887G>T (p.Trp629Cys)	none	0.00026261	0	0.0324811	6.57e-06	no	Puerto Rican	7616	616509
LTBP2	1515466	NM_000428.3(LTBP2):c.2908+1G>A	1	0.00590861	0	2.93e-34	0.000177438	yes	Puerto Rican	7616	Not described
LZTR1	1453892	NM_006767.4(LZTR1):c.1957C>T (p.Gln653Ter)	2	0.00026261	0	0.0324841	Not annotated	no	Puerto Rican	7616	Not described
MBD4	1700251	NM_001276270.2(MBD4):c.1544-1G>T	1	0.00026267	0	0.0325071	3.94e-05	no	Puerto Rican	7614	606660, 619975
MESP2	555370	NM_001039958.2(MESP2):c.258_261del (p.Glu88fs)	2	0.00131303	0	3.6e-08	3.94e-05	yes	Puerto Rican	7616	608681
MICU1	1514251	NM_001195518.2(MICU1):c.493+1G>A	1	0.00026261	0	0.0324841	5.91e-05	no	Puerto Rican	7616	Not described
MOCS1	1433315	NM_001358530.2(MOCS1):c.721del (p.Leu241fs)	2	0.00039401	0	0.00585084	1.31e-05	no	Puerto Rican	7614	252150
MPDZ	1508119	NM_001378778.1(MPDZ):c.5558-2A>C	1	0.00065651	0	0.000189988	1.97e-05	no	Puerto Rican	7616	Not described
MPV17	1469178	NM_002437.5(MPV17):c.375+2T>C	2	0.00039391	0	0.00585296	6.58e-06	no	Puerto Rican	7616	Not described
MRPS34	438633	NM_023936.2(MRPS34):c.322-10G>A	2	0.0053834	0	2.83e-31	0.000151051	yes	Puerto Rican	7616	617664
MSH3	1071210	NM_002439.5(MSH3):c.263_267del (p.Lys88fs)	2	0.00026261	0	0.0324872	Not annotated	no	Puerto Rican	7616	Not described
MTO1	488996	NM_012123.4(MTO1):c.1462C>T (p.Arg488Ter)	2	0.00026261	0	0.0324872	1.97e-05	no	Puerto Rican	7616	Not described
MTRR	835400	NM_002454.3(MTRR):c.1769+1G>A	2	0.00157563	0	1.17e-09	8.55e-05	yes	Puerto Rican	7616	236270
MYO15A	164548	NM_016239.4(MYO15A):c.7226del (p.Pro2409fs)	2	0.00630252	0	1.69e-36	0.000170897	yes	Puerto Rican	7616	Not described
MYO15A	666995	NM_016239.4(MYO15A):c.9517+2T>C	3	0.00091912	2.89e-05	4.15e-05	3.95e-05	no	Puerto Rican	7616	600316
MYO7A	43292	NM_000260.4(MYO7A):c.5618G>A (p.Arg1873Gln)	3	0.00026261	0	0.0324811	5.26e-05	no	Puerto Rican	7616	276900, 600060, 601317
NBAS	1804805	NM_015909.4(NBAS):c.4520del (p.Leu1507fs)	2	0.00078782	0	3.42e-05	Not annotated	no	Puerto Rican	7616	613070
NDUFA6	487476	NM_002490.6(NDUFA6):c.3G>A (p.Met1Ile)	none	0.00052521	0	0.00105457	1.97e-05	no	Puerto Rican	7616	618253
NDUFAF3	372432	NM_199069.2(NDUFAF3):c.489_490del (p.Gly164fs)	1	0.00026261	0	0.0324811	7.23e-05	no	Puerto Rican	7616	618240
NDUFV1	372716	NM_007103.4(NDUFV1):c.1162+4A>C	2	0.00052521	5.77e-05	0.0116051	5.92e-05	no	Puerto Rican	7616	256000, 618225, 252010
NEFL	1685969	NM_006158.5(NEFL):c.54C>G (p.Tyr18Ter)	2	0.00026261	0	0.0324811	Not annotated	no	Puerto Rican	7616	607684
NEK10	813281	NM_001394966.1(NEK10):c.2317C>T (p.Arg773Cys)	none	0.00039391	2.89e-05	0.0202481	0.000118311	no	Puerto Rican	7616	618781
NGLY1	50961	NM_018297.4(NGLY1):c.1891del (p.Gln631fs)	2	0.00091912	0	6.16e-06	3.28e-05	no	Puerto Rican	7616	Not described
NPHS1	56437	NM_004646.4(NPHS1):c.1337T>A (p.Ile446Asn)	1	0.00026261	0	0.0325118	6.57e-06	no	Puerto Rican	7616	256300
NPHS1	56445	NM_004646.4(NPHS1):c.1701C>A (p.Cys567Ter)	2	0.00144433	2.89e-05	6.49e-08	3.94e-05	yes	Puerto Rican	7616	256300
NPHS1	805091	NM_004646.4(NPHS1):c.728_729del (p.Pro243fs)	2	0.00026261	0	0.0324811	1.31e-05	no	Puerto Rican	7616	256300
NSD1	1164070	NM_022455.5(NSD1):c.4411C>G (p.Arg1471Gly)	2	0.00052521	0	0.00105477	1.31e-05	no	Puerto Rican	7616	117550
NUP214	1711883	NM_005085.4(NUP214):c.5773_5774del (p.Ser1925fs)	1	0.00091912	0	6.16e-06	1.97e-05	no	Puerto Rican	7616	Not described
NUP93	1344649	NM_014669.5(NUP93):c.575A>G (p.Tyr192Cys)	none	0.00407038	0	8.11e-24	0.000131373	yes	Puerto Rican	7616	Not described
ODAD1	1799681	NM_001364171.2(ODAD1):c.170+1G>A	1	0.00039391	0	0.00585296	Not annotated	no	Puerto Rican	7616	Not described
OTOF	164841	NM_194248.3(OTOF):c.4799+1G>A	2	0.00026261	0	0.0324811	1.97e-05	no	Puerto Rican	7616	601071, 607197
OTOF	65777	NM_194248.3(OTOF):c.1552_1567del (p.Arg518fs)	2	0.00052521	0	0.00105457	6.57e-06	no	Puerto Rican	7616	601071
OTOF	65812	NM_194248.3(OTOF):c.5800dup (p.Leu1934fs)	2	0.00026261	0	0.0324841	6.58e-06	no	Puerto Rican	7616	601071
OTUD6B	967815	NM_016023.5(OTUD6B):c.189_190del (p.His63fs)	2	0.00026261	0	0.0324841	1.31e-05	no	Puerto Rican	7616	Not described
PAH	580	NM_000277.3(PAH):c.838G>A (p.Glu280Lys)	2	0.00131303	0	3.6e-08	8.55e-05	yes	Puerto Rican	7616	261600
PAH	619	NM_000277.3(PAH):c.1162G>A (p.Val388Met)	3	0.00039391	5.78e-05	0.0438734	4.61e-05	no	Puerto Rican	7616	261600
PAH	92738	NM_000277.3(PAH):c.204A>T (p.Arg68Ser)	3	0.00065651	2.89e-05	0.000968806	7.89e-05	no	Puerto Rican	7616	261600
PCCB	38880	NM_000532.5(PCCB):c.1556T>C (p.Leu519Pro)	2	0.00026261	0	0.0324811	6.57e-06	no	Puerto Rican	7616	606054
PCDH15	371430	NM_001384140.1(PCDH15):c.358_359del (p.Cys120fs)	2	0.00026261	0	0.0324841	6.59e-06	no	Puerto Rican	7616	602083
PDE6B	92766	NM_000283.4(PDE6B):c.1540del (p.Leu514fs)	2	0.0049895	0	4.89e-29	0.000111708	yes	Puerto Rican	7616	613801
PEX1	591770	NM_000466.3(PEX1):c.721del (p.Ser241fs)	2	0.00078782	0	3.42e-05	2.63e-05	no	Puerto Rican	7616	Not described
PEX1	7516	NM_000466.3(PEX1):c.2528G>A (p.Gly843Asp)	2	0.00131303	8.66e-05	6.03e-06	0.000335218	no	Puerto Rican	7616	214100, 601539, 234580
PEX7	7781	NM_000288.4(PEX7):c.653C>T (p.Ala218Val)	2	0.00026261	0	0.0324811	2.63e-05	no	Puerto Rican	7616	215100, 266500, 614879
PGAP1	474988	NM_024989.4(PGAP1):c.1394_1397del (p.Ile465fs)	2	0.00026261	0	0.0324841	1.97e-05	no	Puerto Rican	7616	615802
PKD2	477627	NM_000297.4(PKD2):c.203dup (p.Ala69fs)	2	0.00026274	0	0.0324685	1.33e-05	no	Puerto Rican	7612	613095
PKDCC	1455668	NM_138370.3(PKDCC):c.492del (p.Leu165fs)	2	0.00065651	0	0.000190033	1.97e-05	no	Puerto Rican	7616	Not described
PLA2G6	159730	NM_003560.4(PLA2G6):c.1351del (p.Leu451fs)	2	0.00078782	2.89e-05	0.000202581	1.97e-05	no	Puerto Rican	7616	256600, 256600
PLD1	1696830	NM_002662.5(PLD1):c.2023C>T (p.Arg675Trp)	1	0.00052521	5.77e-05	0.011601	7.23e-05	no	Puerto Rican	7616	212093
PLD1	208762	NM_002662.5(PLD1):c.2531A>G (p.His844Arg)	1	0.00236345	0	3.96e-14	7.23e-05	yes	Puerto Rican	7616	Not described
PMM2	550940	NM_000303.3(PMM2):c.104T>A (p.Leu35Ter)	2	0.00065651	0	0.000190033	1.97e-05	no	Puerto Rican	7616	212065
PMM2	632947	NM_000303.3(PMM2):c.109C>T (p.Gln37Ter)	2	0.00065651	2.89e-05	0.000968806	1.32e-05	no	Puerto Rican	7616	212065
PNKP	206424	NM_007254.4(PNKP):c.603dup (p.Lys202Ter)	2	0.00236345	0	3.96e-14	5.26e-05	yes	Puerto Rican	7616	613722
POLG2	1453764	NM_007215.4(POLG2):c.578_579del (p.Tyr193fs)	1	0.00039391	0	0.00585296	1.97e-05	no	Puerto Rican	7616	Not described
POLRMT	1341473	NM_005035.4(POLRMT):c.2641-1G>C	none	0.00065651	0	0.000190033	4.6e-05	no	Puerto Rican	7616	619743
POMT1	194859	NM_001077365.2(POMT1):c.1798C>T (p.Arg600Ter)	2	0.00118172	0	2e-07	4.6e-05	yes	Puerto Rican	7616	609308, 613155
PPA2	372226	NM_176869.3(PPA2):c.683C>T (p.Pro228Leu)	2	0.00407038	0	8.11e-24	0.000434159	yes	Puerto Rican	7616	617222, 617223
PPIB	1344893	NM_000942.5(PPIB):c.434_435del (p.Lys145fs)	2	0.00039391	5.77e-05	0.043851	3.94e-05	no	Puerto Rican	7616	259440
PPIB	31844	NM_000942.5(PPIB):c.313G>A (p.Gly105Arg)	2	0.00039391	0	0.00585296	Not annotated	no	Puerto Rican	7616	259440
PRF1	468300	NM_001083116.3(PRF1):c.133G>A (p.Gly45Arg)	2	0.00039391	0	0.00585296	6.57e-06	no	Puerto Rican	7616	603553
PRKN	536457	NM_004562.3(PRKN):c.155del (p.Asn52fs)	2	0.00262605	5.77e-05	2.04e-13	0.000289192	yes	Puerto Rican	7616	167000, 211980, 600116
PRKN	805244	NM_004562.3(PRKN):c.804T>A (p.Cys268Ter)	2	0.00026267	0	0.0324671	Not annotated	no	Puerto Rican	7614	Not described
PROKR2	1184527	NM_144773.4(PROKR2):c.491G>A (p.Arg164Gln)	1	0.00105042	2.89e-05	8.39e-06	8.54e-05	no	Puerto Rican	7616	244200
PROM1	372711	NM_006017.3(PROM1):c.1354dup (p.Tyr452fs)	2	0.00052521	2.89e-05	0.00451288	0.000217202	no	Puerto Rican	7616	268000, 120970, 612095, 612657
PSEN1	18143	NM_000021.4(PSEN1):c.617G>C (p.Gly206Ala)	2	0.00393908	0	4.52e-23	0.000124957	yes	Puerto Rican	7616	600274, 172700, 607822, 613694, 613737
RAD50	184917	NM_005732.4(RAD50):c.2202del (p.Pro734_Met735insTer)	2	0.00301996	2.89e-05	1.48e-16	9.2e-05	yes	Puerto Rican	7616	613078
RECQL4	6063	NM_004260.4(RECQL4):c.2269C>T (p.Gln757Ter)	2	0.00039391	2.89e-05	0.0202481	7.88e-05	no	Puerto Rican	7616	218600, 266280, 268400
REN	1343309	NM_000537.4(REN):c.1216C>T (p.Arg406Cys)	1	0.00131303	0	3.6e-08	0.000177319	yes	Puerto Rican	7616	Not described
RFX6	130157	NM_173560.4(RFX6):c.541C>T (p.Arg181Trp)	1	0.00026261	0	0.0324811	Not annotated	no	Puerto Rican	7616	615710
ROBO4	560395	NM_019055.6(ROBO4):c.283G>A (p.Ala95Thr)	1	0.00052521	5.77e-05	0.011601	6.57e-05	no	Puerto Rican	7616	Not described
RP1	1297110	NM_006269.2(RP1):c.2041dup (p.Ile681fs)	1	0.00065651	0	0.000189988	2.63e-05	no	Puerto Rican	7616	268000
RPE65	559520	NM_000329.3(RPE65):c.718G>T (p.Val240Phe)	2	0.00078782	0	3.42e-05	5.92e-05	no	Puerto Rican	7616	204100, 613794
RSPH4A	88863	NM_001010892.3(RSPH4A):c.921+3_921+6del	2	0.00958508	2.89e-05	2.18e-53	0.000275913	yes	Puerto Rican	7616	244400, 612649
RSPO4	521270	NM_001029871.4(RSPO4):c.79+1G>A	2	0.00052521	5.77e-05	0.011603	0.000131428	no	Puerto Rican	7616	Not described
RTEL1	42020	NM_001283009.2(RTEL1):c.2920C>T (p.Arg974Ter)	2	0.00026261	0	0.0324811	7.23e-05	no	Puerto Rican	7616	615190, 616373, 178500
RYR1	1073352	NM_000540.3(RYR1):c.11193+2T>C	2	0.00039391	0	0.00585296	1.31e-05	no	Puerto Rican	7616	Not described
RYR1	852784	NM_000540.3(RYR1):c.9157C>T (p.Arg3053Ter)	2	0.00065651	0	0.000189988	1.31e-05	no	Puerto Rican	7616	Not described
SARM1	850	NM_080669.6(SLC46A1):c.1082-1G>A	2	0.00144433	0	6.48e-09	8.54e-05	yes	Puerto Rican	7616	229050
SCN4A	591772	NM_000334.4(SCN4A):c.1173del (p.Phe392fs)	2	0.00158144	0	1.22e-09	3.95e-05	yes	Puerto Rican	7588	170500
SCN9A	538459	NM_001365536.1(SCN9A):c.1904C>G (p.Ser635Ter)	1	0.00052521	0	0.00105477	1.31e-05	no	Puerto Rican	7616	613863, 201300
SCYL1	692036	NM_020680.4(SCYL1):c.526A>T (p.Lys176Ter)	2	0.00065651	2.89e-05	0.000968806	3.29e-05	no	Puerto Rican	7616	616719
SDHA	142601	NM_004168.4(SDHA):c.91C>T (p.Arg31Ter)	2	0.00039391	5.77e-05	0.043851	0.000243098	no	Puerto Rican	7616	606764, 256000, 604287, 613642, 614165, 619259, 252011
SELENON	574438	NM_020451.3(SELENON):c.166C>T (p.Gln56Ter)	1	0.00026261	0	0.0324811	Not annotated	no	Puerto Rican	7616	602771
SELENON	952054	NM_020451.3(SELENON):c.565C>T (p.Arg189Ter)	2	0.00078782	0	3.42e-05	1.32e-05	no	Puerto Rican	7616	602771
SEPSECS	522119	NM_016955.4(SEPSECS):c.612dup (p.Val205fs)	2	0.00026261	0	0.0324811	Not annotated	no	Puerto Rican	7616	Not described
SGCA	967874	NM_000023.4(SGCA):c.851G>A (p.Arg284His)	1	0.00026261	0	0.0324811	1.31e-05	no	Puerto Rican	7616	608099
SGCG	2009	NM_000231.3(SGCG):c.787G>A (p.Glu263Lys)	2	0.0051208	2.89e-05	2.89e-28	0.000157745	yes	Puerto Rican	7616	253700
SLC19A2	1344960	NM_006996.3(SLC19A2):c.1063A>C (p.Lys355Gln)	1	0.00026261	0	0.0324841	6.57e-05	no	Puerto Rican	7616	Not described
SLC22A5	38790	NM_003060.4(SLC22A5):c.254_264dup (p.Ile89fs)	2	0.00039391	5.77e-05	0.0438622	4.6e-05	no	Puerto Rican	7616	212140
SLC25A13	1067978	NM_014251.3(SLC25A13):c.1231-1G>A	2	0.00091912	0	6.16e-06	3.95e-05	no	Puerto Rican	7616	Not described
SLC26A2	56027	NM_000112.4(SLC26A2):c.700-1G>C	2	0.00170693	2.89e-05	2.45e-09	4.6e-05	yes	Puerto Rican	7616	222600, 226900, 256050, 600972
SLC26A4	188715	NM_000441.2(SLC26A4):c.279del (p.Ser93fs)	2	0.00170693	5.77e-05	1.53e-08	3.94e-05	yes	Puerto Rican	7616	274600
SLC26A4	691506	NM_000441.2(SLC26A4):c.367C>T (p.Pro123Ser)	2	0.00039391	0	0.00585296	Not annotated	no	Puerto Rican	7616	274600, 600791
SLC26A4	851431	NM_000441.2(SLC26A4):c.2174_2177dup (p.Leu727fs)	2	0.00078782	0	3.42e-05	4.6e-05	no	Puerto Rican	7616	274600
SLC34A1	234926	NM_003052.5(SLC34A1):c.644+1G>A	2	0.00039391	0	0.00585296	3.95e-05	no	Puerto Rican	7616	616963
SLC38A8	383962	NM_001080442.3(SLC38A8):c.388+5G>A	1	0.00183824	0	3.78e-11	0.000144495	yes	Puerto Rican	7616	Not described
SLC38A8	817539	NM_001080442.3(SLC38A8):c.445C>T (p.Gln149Ter)	2	0.00039391	0	0.00585296	1.31e-05	no	Puerto Rican	7616	Not described
SMPD1	93315	NM_000543.5(SMPD1):c.1426C>T (p.Arg476Trp)	2	0.00105042	5.77e-05	3.53e-05	5.26e-05	no	Puerto Rican	7616	257200, 607616, 607616
ST3GAL5	1457211	NM_003896.4(ST3GAL5):c.794del (p.Leu265fs)	2	0.00026261	0	0.0324811	1.31e-05	no	Puerto Rican	7616	609056
STAC3	559850	NM_145064.3(STAC3):c.763_766del (p.Leu255fs)	1	0.00052521	2.89e-05	0.0045137	1.31e-05	no	Puerto Rican	7616	255995
STRC	618401	NM_153700.2(STRC):c.4675C>T (p.Gln1559Ter)	2	0.00223214	2.89e-05	3.29e-12	6.58e-05	yes	Puerto Rican	7616	603720
SYNE1	1458478	NM_182961.4(SYNE1):c.661C>T (p.Arg221Ter)	1	0.00065651	0	0.000189988	6.58e-06	no	Puerto Rican	7616	610743, 612998
TANGO2	208824	NM_152906.7(TANGO2):c.605+1G>A	2	0.00039391	2.89e-05	0.0202481	5.91e-05	no	Puerto Rican	7616	616878
TAP1	839821	NM_000593.6(TAP1):c.1564C>T (p.Gln522Ter)	1	0.00052521	5.77e-05	0.011601	3.94e-05	no	Puerto Rican	7616	604571
TAT	552449	NM_000353.3(TAT):c.235+1G>A	1	0.00039391	0	0.00585296	6.57e-06	no	Puerto Rican	7616	276600
TBC1D24	91395	NM_001199107.2(TBC1D24):c.724C>T (p.Arg242Cys)	2	0.00065651	2.89e-05	0.000968806	2.63e-05	no	Puerto Rican	7616	220500, 308350, 615338, 616044
TBCK	225235	NM_001163435.3(TBCK):c.376C>T (p.Arg126Ter)	2	0.00892857	5.77e-05	3.2e-48	0.000237787	yes	Puerto Rican	7616	616900
TECTA	1335852	NM_005422.4(TECTA):c.596del (p.Leu199fs)	2	0.00052521	0	0.00105457	1.31e-05	no	Puerto Rican	7616	Not described
TIMMDC1	1723290	NM_016589.4(TIMMDC1):c.1A>G (p.Met1Val)	1	0.00039391	0	0.00585296	1.97e-05	no	Puerto Rican	7616	618251
TMEM147	1711115	NM_032635.4(TMEM147):c.19G>C (p.Gly7Arg)	1	0.00275735	2.89e-05	4.2e-15	0.000151079	yes	Puerto Rican	7616	620075
TMEM67	126306	NM_153704.6(TMEM67):c.748G>A (p.Gly250Arg)	2	0.00052521	0	0.00105457	1.97e-05	no	Puerto Rican	7616	Not described
TMEM67	1381	NM_153704.6(TMEM67):c.1769T>C (p.Phe590Ser)	2	0.00039391	0	0.00585379	1.31e-05	no	Puerto Rican	7616	610688, 216360
TPP1	207581	NM_000391.4(TPP1):c.827A>T (p.Asp276Val)	2	0.00026261	0	0.0324841	3.29e-05	no	Puerto Rican	7616	204500, 609270
TRIOBP	1511999	NM_001039141.3(TRIOBP):c.5184+1G>A	2	0.00157563	0	1.17e-09	4.6e-05	yes	Puerto Rican	7616	Not described
TTN	1500057	NM_001267550.2(TTN):c.68224+2T>C	2	0.00026261	0	0.0324811	1.32e-05	no	Puerto Rican	7616	604145, 608807
TTN	499641	NM_001267550.2(TTN):c.103705A>T (p.Lys34569Ter)	2	0.00026261	0	0.0324811	Not annotated	no	Puerto Rican	7616	604145, 608807
TTPA	189186	NM_000370.3(TTPA):c.2T>C (p.Met1Thr)	2	0.00078782	0	3.42e-05	1.97e-05	no	Puerto Rican	7616	277460
TTPA	9139	NM_000370.3(TTPA):c.513_514insTT (p.Thr172fs)	2	0.00039391	0	0.00585379	9.21e-05	no	Puerto Rican	7616	277460
TUBGCP6	858083	NM_020461.4(TUBGCP6):c.4129_4130dup (p.Glu1378fs)	1	0.00052521	0	0.00105457	1.31e-05	no	Puerto Rican	7616	Not described
TWIST2	30678	NM_001271893.4(TWIST2):c.355C>T (p.Gln119Ter)	1	0.00078782	0	3.42e-05	1.97e-05	no	Puerto Rican	7616	227260
TYMP	16655	NM_001953.5(TYMP):c.433G>A (p.Gly145Arg)	2	0.00065651	2.89e-05	0.000968806	7.23e-05	no	Puerto Rican	7616	603041
TYR	1454225	NM_000372.5(TYR):c.1346A>G (p.Tyr449Cys)	2	0.00026261	0	0.0324841	6.58e-06	no	Puerto Rican	7616	Not described
UGDH	810659	NM_003359.4(UGDH):c.131C>T (p.Ala44Val)	2	0.00091912	0	6.16e-06	3.94e-05	no	Puerto Rican	7616	618792
UNC45B	834072	NM_001267052.2(UNC45B):c.2255G>A (p.Arg752Gln)	1	0.00157563	2.89e-05	1.26e-08	0.000111767	yes	Puerto Rican	7616	619178
UROC1	408	NM_144639.3(UROC1):c.209T>C (p.Leu70Pro)	none	0.00078782	0	3.42e-05	3.28e-05	no	Puerto Rican	7616	276880
USH2A	189250	NM_206933.4(USH2A):c.1214del (p.Asn405fs)	2	0.00052521	0	0.00105477	2.63e-05	no	Puerto Rican	7616	276901, 613809
USH2A	242397	NM_206933.4(USH2A):c.3368A>G (p.Tyr1123Cys)	2	0.00039391	5.77e-05	0.043851	1.32e-05	no	Puerto Rican	7616	276901
USH2A	552511	NM_206933.4(USH2A):c.1724G>A (p.Cys575Tyr)	2	0.00078802	0	3.42e-05	1.31e-05	no	Puerto Rican	7614	276901, 613809
VARS2	933233	NM_020442.6(VARS2):c.1456G>T (p.Glu486Ter)	2	0.00039391	2.89e-05	0.0202481	4.6e-05	no	Puerto Rican	7616	615917
VPS13A	372726	NM_033305.3(VPS13A):c.3889C>T (p.Arg1297Ter)	2	0.00170693	0	2.1e-10	4.61e-05	yes	Puerto Rican	7616	200150
VPS13A	654006	NM_033305.3(VPS13A):c.3556_3557dup (p.Val1187fs)	2	0.00223214	0	2.2e-13	7.88e-05	yes	Puerto Rican	7616	200150
VPS13A	851289	NM_033305.3(VPS13A):c.1400_1401del (p.Leu466_Tyr467insTer)	2	0.00105042	0	1.11e-06	6.57e-06	yes	Puerto Rican	7616	Not described
VPS33B	88858	NM_018668.5(VPS33B):c.1225+5G>C	2	0.00026261	0	0.0324811	Not annotated	no	Puerto Rican	7616	208085
WDPCP	1070497	NM_015910.7(WDPCP):c.979C>T (p.Gln327Ter)	2	0.00367647	2.89e-05	3.35e-20	0.000124882	yes	Puerto Rican	7616	Not described
WDR81	31611	NM_001163809.2(WDR81):c.2567C>T (p.Pro856Leu)	2	0.00183824	0	3.78e-11	6.57e-05	yes	Puerto Rican	7616	610185, 617967
ZMYND10	410632	NM_015896.4(ZMYND10):c.85T>C (p.Ser29Pro)	1	0.00183824	0	3.78e-11	0.00011165	yes	Puerto Rican	7616	Not described
TSEN54	620188	NM_207346.3(TSEN54):c.1039A>T (p.Lys347Ter)	2	0.0526316	0	7.87e-07	3.94e-05	yes	Roma/Southeast European	38	225753, 277470, 610204
ABCC2	426249	NM_000392.5(ABCC2):c.3337del (p.Val1114fs)	2	0.025641	0	3.36e-06	1.32e-05	no	South Asian	78	Not described
CEP152	158223	NM_001194998.2(CEP152):c.1155del (p.Thr386fs)	2	0.025641	0	3.36e-06	Not annotated	no	South Asian	78	614852
FANCE	1696377	NM_021922.3(FANCE):c.2_7del (p.Met1_Ala2del)	1	0.025641	0	3.36e-06	Not annotated	no	South Asian	78	Not described
HBB	15436	NM_000518.5(HBB):c.92+1G>A	2	0.025641	4.74e-05	2.01e-05	5.26e-05	no	South Asian	78	140700, 603902, 603903, 604131, 613985, 141749, 611162, 617980, 617971
PAH	92741	NM_000277.3(PAH):c.355C>T (p.Pro119Ser)	3	0.0384615	2.37e-05	2.42e-08	5.92e-05	yes	South Asian	78	261600
TGFBI	1175370	NM_000358.3(TGFBI):c.1406G>A (p.Arg469His)	none	0.025641	4.74e-05	2.01e-05	0.000151212	no	South Asian	78	Not described
BBS12	550386	NM_152618.3(BBS12):c.1151del (p.Ser384fs)	2	0.0147059	0	1.11e-07	1.31e-05	yes	Garifuna	204	615989
CNGB1	1031963	NM_001297.5(CNGB1):c.1217G>A (p.Trp406Ter)	1	0.0147059	2.38e-05	4.42e-07	7.23e-05	yes	Garifuna	204	Not described
COL18A1	1484134	NM_001379500.1(COL18A1):c.2214+1G>A	1	0.0147059	2.38e-05	4.42e-07	3.94e-05	yes	Garifuna	204	Not described
COL7A1	1454264	NM_000094.4(COL7A1):c.7244dup (p.Met2415fs)	2	0.00980392	0	2.32e-05	Not annotated	no	Garifuna	204	226600
DUOX2	4065	NM_001363711.2(DUOX2):c.1126C>T (p.Arg376Trp)	2	0.0196078	9.51e-05	3.64e-08	0.000138025	yes	Garifuna	204	607200
EOGT	523593	NM_001278689.2(EOGT):c.78_81del (p.His27fs)	2	0.00980392	7.13e-05	0.000229743	7.89e-05	no	Garifuna	204	615297
GALC	429982	NM_000153.4(GALC):c.379C>T (p.Arg127Ter)	2	0.00980392	2.38e-05	6.94e-05	2.63e-05	no	Garifuna	204	245200
GBE1	478912	NM_000158.4(GBE1):c.993-1G>T	2	0.0147059	2.38e-05	4.42e-07	1.32e-05	yes	Garifuna	204	232500
MYBPC3	164113	NM_000256.3(MYBPC3):c.1484G>A (p.Arg495Gln)	2	0.0245098	2.38e-05	1.49e-11	4.6e-05	yes	Garifuna	204	115197, 615396
