# Supplementary material for: Genetic disease risks of under-represented founder populations in New York City
Source: PLoS Genet. 2025 Jun 24;21(6):e1011755. doi: 10.1371/journal.pgen.1011755 (PMC12208467; doi:10.1371/journal.pgen.1011755)
Supplement: S3 Table — (XLSX) [file pgen.1011755.s007.xlsx]

## Sheet: TableS3
S3 Table. Frequencies of Caribbean founder variants from Table 1 in other shared ancestry IBD groups
Gene	Variant	Founder population	Local Ancestry	Frequency in other IBD groups
				African	Dominican	Puerto Rican	Cuban Spanish	Mexican/South American	Garifuna	European (Ashkenazi Jewish)	European (non-Ashkenazi Jewish)	Others
SGCG	chr13:23324452:G:A	Puerto Rican	EUR	0	0	0.0051	0	0	0	0	0.00018	0
GDAP1	chr8:74363051:C:T	Puerto Rican	EUR	0	0	0.0053	0	0	0	0	0	0
MRPS34	chr16:1772656:C:T	Puerto Rican	EUR	0	0	0.0054	0	0	0	0	0	0
ECE1	chr1:21220008:G:A	Puerto Rican	EUR	0	0	0.0057	0	0	0	0.00021	0	0
LTBP2	chr14:74516821:C:T	Puerto Rican	EUR	0	0	0.0059	0	0	0	0	0	0
MYO15A	chr17:18150440:GC:G	Puerto Rican	EUR	0	0	0.0063	0	0	0	0	0	0
ERCC6L2	chr9:95876057:C:T	Puerto Rican	EUR	0	0	0.0076	0	0	0	0	0.00018	0
ABCB4	chr7:87412045:A:G	Puerto Rican	EUR	0	0	0.008	0.019	0	0	0	0	0
TBCK	chr4:106262103:G:A	Puerto Rican	AMR	0	0.00029	0.0089	0	0	0	0	0	0
COL27A1	chr9:114195977:G:C	Puerto Rican	AMR	0	0.00029	0.0091	0	0	0	0	0	0
RSPH4A	chr6:116623001:TAGTA:T	Puerto Rican	EUR	0	0.00014	0.0096	0	0	0	0	0	0
HPS1	chr10:98423797:T:TGGGCCTCCCCTGCTGG	Puerto Rican	AFR	0	0.00029	0.0097	0	0	0	0	0	0
GALC	chr14:87986552:G:A	Garifuna	AMR	0	0	0	0	0	0.0098	0	0.00018	0
COL7A1	chr3:48570888:C:CA	Garifuna	AMR	0	0	0	0	0	0.0098	0	0	0
EOGT	chr3:69009765:TGTGA:T	Garifuna	AFR	0	0	0	0	0	0.0098	0	0	0.00021
CNGB1	chr16:57939585:C:T	Garifuna	AFR	0.00011	0	0	0	0	0.015	0	0	0
COL18A1	chr21:45492714:G:A	Garifuna	AFR	0.00011	0	0	0	0	0.015	0	0	0
GBE1	chr3:81594024:C:A	Garifuna	AFR	0	0	0	0	0.00038	0.015	0	0	0
BBS12	chr4:122743042:AG:A	Garifuna	AFR	0	0	0	0	0	0.015	0	0	0
DUOX2	chr15:45109895:G:A	Garifuna	AFR	0.00011	0.00014	0.00013	0	0	0.02	0	0	0.00021
MYBPC3	chr11:47342718:C:T	Garifuna	AMR*	0	0	0	0	0	0.025	0	0	0.00021
AFR, African ancestry; EUR, non-Jewish Europeans; AMR, Indigenous Americans
*Ancestry of the allele in one case was EUR
